# Supplementary material for: Emergence of New Delhi Metallo-β-Lactamase 14–Producing Klebsiella pneumoniae Sequence Type 147 Clone in Spain and Outbreak in the Canary Islands
Source: Emerg Infect Dis. 2026 Jan;32(1):63–73. doi: 10.3201/eid3201.251504 (PMC12870054; doi:10.3201/eid3201.251504)
Supplement: Appendix 1 — Additional data for emergence of New Delhi metallo-β-lactamase 14–producing Klebsiella pneumoniae sequence type 147 clone in Spain and outbreak in the Canary Islands. [file 25-1504-Techapp-s1.xlsx]

## Sheet: Appendix 1 Table 1
Article DOI: https://doi.org/10.3201/eid3201.251504
EID cannot ensure accessibility for supplementary materials supplied by authors. Readers who have difficulty accessing supplementary content should contact the authors for assistance.
Emergence of New Delhi Metallo-β-Lactamase 14–Producing Klebsiella pneumoniae Sequence Type 147 Clone in Spain and Outbreak in the Canary Islands
Appendix 1 Table 1: Demographic and clinically relevant features of patients infected/colonized with NDM-14-producing Klebsiella pneumoniae isolates forming the 2023 outbreak in the Canary Islands, Spain.
				Patient information									Sample information			Treatment
Case under outbreak investigation	Isolate	Carbapenemase gene content (MLST)	Hospital	Age/Sex	Admission ward	Hospital floor*	Date of admission (YYYY-MM-DD)	Reason for admission	Infection or colonization	Outcome (at 30 days)	Nationality	Canary Islands Resident	Date of collection of first positive sample (YYYY-MM-DD)	Time from admission to positive sample (days)	Sample type**
1	I238	blaNDM-14 (ST147)	CHUIMI	34/F	General digestive surgery	10S	2022-12-18	Abdominal pain	Infection	Alive	Morroccan	No	2023-01-13	26	AF, C	Colistine
2	I243	blaNDM-14 (ST147)	CHUIMI	72/F	General digestive surgery	10S	2023-01-04	Bowel obstruction	Colonization	Alive	German	No	2023-01-17	13	RS	-
3	I253	blaNDM-14 (ST147)	CHUIMI	73/F	General digestive surgery	10S	2023-01-16	Intra-abdominal abscess	Colonization	Alive	Spanish	Yes	2023-01-23	7	RS	-
4	I295	blaNDM-14 (ST147)	CHUIMI	75/F	Internal medicine	6N	2023-03-07	Heart and kidney failure	Infection	Alive	Spanish	Yes	2023-03-15	8	RS, U	Managed as colonization
5	I306	blaNDM-14 (ST147)	CHUIMI	78/M	Internal medicine	8N	2022-06-16	Decreased food intake	Colonization	Alive	Spanish	Yes	2023-04-21	309	RS	-
6	I308	blaNDM-14 (ST147)	CHUIMI	70/M	Endocrinology	8N	2023-04-07	Dyspnoea	Infection	Alive	Spanish	Yes	2023-04-12	5	RS, U, WE	Managed as colonization
7	I313	blaNDM-14 (ST147)	CHUIMI	66/M	Internal medicine	8N	2023-04-10	Dysuria	Infection	Alive	Spanish	Yes	2023-04-25	15	RS, U	Managed as asymptomatic bacteriuria
8	I328	blaNDM-14 (ST147)	CHUIMI	74/M	Internal medicine	6N	2023-05-12	Abdominal pain, vomiting	Colonization	Alive	Spanish	Yes	2023-05-22	10	RS	-
9	I332	blaNDM-14 (ST147)	CHUIMI	78/M	Internal medicine	11N	2023-05-26	Respiratory distress	Colonization	Alive	Spanish	Yes	2023-06-01	6	RS, WE	-
10	I342	blaNDM-14 (ST147)	CHUIMI	43/M	Internal medicine	11N	2023-06-03	Coma	Infection	Alive	Spanish	Yes	2023-06-27	24	AF, BAS, RS	Ceftazidime/Avibactam + Aztreonam
11	I354	blaNDM-14 (ST147)	CHUIMI	75/F	Digestive	9N	2023-06-22	Biliary sepsis	Infection	Alive	Spanish	Yes	2023-07-27	35	B, RS, U	Ceftazidime/Avibactam + Aztreonam
12	I368	blaNDM-14 (ST147)	CHUIMI	66/M	Internal medicine	8N	2023-08-22	Kidney failure	Infection	Alive	Cuban	Yes	2023-08-29	7	RS, U	Ceftazidime/Avibactam + Aztreonam
13	I371	blaNDM-14 (ST147)	CHUIMI	48/F	Neurosurgery	11S	2023-07-31	Tonic-clonic seizures	Colonization	Alive	Cuban	Yes	2023-09-11	42	RS	-
14	I374	blaNDM-14 (ST147)	CHUIMI	73/F	Digestive	8N	2023-08-16	Diarrhoea	Colonization	Alive	Spanish	Yes	2023-09-05	20	RS	-
15	I375	blaNDM-14 (ST147)	CHUIMI	71/M	Neurology	6S	2023-07-14	Acute respiratory failure	Colonization	Alive	Spanish	Yes	2023-08-14	31	BAS, RS	-
16	I377	blaNDM-14 (ST147)	CHUIMI	60/M	Vascular surgery	N-H	N-H	Diabetic foot	Colonization	Alive	Spanish	Yes	2023-09-19	N-H	SW	-
17	I378	blaNDM-14 (ST147)	CHUIMI	66/M	Pneumology	8N	2023-08-14	Dyspnoea	Colonization	Alive	Spanish	Yes	2023-08-22	8	RS	-
18	I379	blaNDM-14 (ST147)	CHUIMI	67/F	Infectious diseases	8N	2023-07-11	Abdominal pain	Infection	Alive	Cuban	Yes	2023-09-08	59	B, C, RS, U	Ceftazidime/Avibactam + Aztreonam
19	I381	blaNDM-14 (ST147)	CHUIMI	75/M	Neurology	6S	2023-08-09	Coma	Colonization	Alive	Spanish	Yes	2023-09-25	47	U	-
20	I387	blaNDM-14 (ST147)	CHUIMI	75/F	Internal medicine	8N	2023-09-25	Abdominal pain	Colonization	Alive	German	Yes	2023-09-28	3	RS, UL, WE	-
21	I394	blaNDM-14 (ST147)	CHUIMI	70/M	Neurosurgery	11S	2023-10-09	Surgical wound infection	Infection	Alive	Spanish	Yes	2023-10-09	0	BI, RS, SW	Ceftazidime/Avibactam + Aztreonam
22	I395	blaNDM-14 (ST147)	CHUIMI	43/M	General digestive surgery	8A	2023-08-27	Abdominal pain	Infection	Alive	Spanish	Yes	2023-10-10	44	RS, SW	Ceftazidime/Avibactam + Aztreonam
23	I398	blaNDM-14 (ST147)	CHUIMI	53/F	Haematology	7S	2023-10-12	Fever	Colonization	Alive	Spanish	Yes	2023-10-12	0	RS	-
24	I399	blaNDM-14 (ST147)	CHUIMI	72/M	Oncology	11S	2023-09-17	Scheduled surgery	Colonization	Alive	Spanish	Yes	2023-10-14	27	RS	-
25	I413	blaNDM-14 (ST147)	CHUIMI	51/M	Internal medicine	8N	2023-10-02	Dyspnoea	Infection	Alive	Spanish	Yes	2023-10-31	29	RS, UL	Managed as colonization
26	I429	blaNDM-14 (ST147)	CHUIMI	78/F	Internal medicine	8N	2023-11-10	Heart failure	Colonization	Alive	Spanish	Yes	2023-12-05	25	RS, U	-
27	I431	blaNDM-14 (ST147)	CHUIMI	89/F	Internal medicine	4N	2023-12-06	Dyspnoea, fever	Colonization	Exitus	Spanish	Yes	2023-12-07	1	RS	-
28	I433	blaNDM-14 (ST147)	CHUIMI	47/M	Internal medicine	4N	2023-12-07	Anaemia, thrombopenia, haematoma	Colonization	Alive	Spanish	Yes	2023-12-12	5	RS	-
29	I436	blaNDM-14 (ST147)	CHUIMI	64/M	Haematology	7S	2023-12-11	Febrile neutropenia	Colonization	Alive	Spanish	Yes	2023-12-19	8	RS	-
30	I440	blaNDM-14 (ST147)	CHUIMI	96/F	Urgency	N-H	N-H	Ulcers	Colonization	Exitus	Spanish	Yes	2023-12-20	N-H	UL	-
F: female; M: male; ND: not data available; N-H: non-hospitalised; AF: ascitic fluid; BI: biopsy; B: blood; BAS: bronchoalveolar aspirate; C: catheter; RS: rectal swab; SW: surgical wound; UL: ulcer; U: urine; WE: wound exudate. *N: north; S: south. **The sample type included in the study is bold.

## Sheet: Appendix 1 Table 2
Appendix 1 Table 2: Accession IDs of samples investigated in outbreak, three additional samples outside of 2023 and a phylogenetically distant sample from other MLST (I542). Additionally, sequencing technologies and genome quality statistics.
Biosample Name	BioProject ID	Biosample ID	SRA ID	Assembly ID	WGS ID	Isolation Year	MLST	Genome Coverage	CheckM Completeness	CheckM Contamination	CheckM Heterogeinity	Sequencing technologies	Organism
I238	PRJNA1216752	SAMN46484890	SRR32177080;SRR32177079	GCA_052882765.1	CP180271-CP180277	2023	ST147	708x	100	1.68	0	Illumina NovaSeq + PacBio Revio	Klebsiella pneumoniae
I243	PRJNA1216752	SAMN46484891	SRR32177068	GCA_052871095.1	JBLIWD000000000	2023	ST147	91x	100	1.68	0	Illumina NovaSeq	Klebsiella pneumoniae
I253	PRJNA1216752	SAMN46484892	SRR32177057	GCA_052871055.1	JBLIWE000000000	2023	ST147	43x	100	1.68	0	Illumina NovaSeq	Klebsiella pneumoniae
I295	PRJNA1216752	SAMN46484893	SRR32177053	GCA_052870975.1	JBLIWF000000000	2023	ST147	19x	97.62	1.6	0	Illumina NovaSeq	Klebsiella pneumoniae
I306	PRJNA1216752	SAMN46484894	SRR32177052	GCA_052870995.1	JBLIWG000000000	2023	ST147	49x	100	1.68	0	Illumina NovaSeq	Klebsiella pneumoniae
I308	PRJNA1216752	SAMN46484895	SRR32177051	GCA_052870955.1	JBLIWH000000000	2023	ST147	53x	100	1.68	0	Illumina NovaSeq	Klebsiella pneumoniae
I313	PRJNA1216752	SAMN46484896	SRR32177050	GCA_052870895.1	JBLIWI000000000	2023	ST147	52x	100	1.68	0	Illumina NovaSeq	Klebsiella pneumoniae
I328	PRJNA1216752	SAMN46484897	SRR32177049	GCA_052870845.1	JBLIWJ000000000	2023	ST147	79x	100	1.68	0	Illumina NovaSeq	Klebsiella pneumoniae
I332	PRJNA1216752	SAMN46484898	SRR32177048	GCA_052870835.1	JBLIWK000000000	2023	ST147	62x	100	1.68	0	Illumina NovaSeq	Klebsiella pneumoniae
I342	PRJNA1216752	SAMN46484899	SRR32177078	GCA_052870795.1	JBLIWL000000000	2023	ST147	274x	100	1.68	0	Illumina NovaSeq	Klebsiella pneumoniae
I354	PRJNA1216752	SAMN46484900	SRR32177077	GCA_052870755.1	JBLIWM000000000	2023	ST147	333x	100	1.68	0	Illumina NovaSeq	Klebsiella pneumoniae
I368	PRJNA1216752	SAMN46484901	SRR32177076	GCA_052870735.1	JBLIWN000000000	2023	ST147	278x	100	1.68	0	Illumina NovaSeq	Klebsiella pneumoniae
I371	PRJNA1216752	SAMN46484902	SRR32177075	GCA_052870695.1	JBLIWO000000000	2023	ST147	284x	100	1.68	0	Illumina NovaSeq	Klebsiella pneumoniae
I374	PRJNA1216752	SAMN46484903	SRR32177074	GCA_052870655.1	JBLIWP000000000	2023	ST147	316x	100	1.39	0	Illumina NovaSeq	Klebsiella pneumoniae
I375	PRJNA1216752	SAMN46484904	SRR32177073	GCA_052870615.1	JBLIWQ000000000	2023	ST147	298x	100	1.68	0	Illumina NovaSeq	Klebsiella pneumoniae
I377	PRJNA1216752	SAMN46484905	SRR32177072	GCA_052870555.1	JBLIWR000000000	2023	ST147	261x	100	1.68	0	Illumina NovaSeq	Klebsiella pneumoniae
I378	PRJNA1216752	SAMN46484906	SRR32177071	GCA_052870565.1	JBLIWS000000000	2023	ST147	297x	100	1.68	0	Illumina NovaSeq	Klebsiella pneumoniae
I379	PRJNA1216752	SAMN46484907	SRR32177070	GCA_052870515.1	JBLIWT000000000	2023	ST147	70x	99.85	1.68	0	Illumina NovaSeq	Klebsiella pneumoniae
I381	PRJNA1216752	SAMN46484908	SRR32177069	GCA_052870475.1	JBLIWU000000000	2023	ST147	292x	100	1.57	0	Illumina NovaSeq	Klebsiella pneumoniae
I387	PRJNA1216752	SAMN46484909	SRR32177067	GCA_052870435.1	JBLIWV000000000	2023	ST147	316x	100	1.68	0	Illumina NovaSeq	Klebsiella pneumoniae
I394	PRJNA1216752	SAMN46484910	SRR32177066	GCA_053077745.1	JBLIWW000000000	2023	ST147	296x	100	1.68	0	Illumina NovaSeq	Klebsiella pneumoniae
I395	PRJNA1216752	SAMN46484911	SRR32177065	GCA_052870395.1	JBLIWX000000000	2023	ST147	274x	100	1.39	0	Illumina NovaSeq	Klebsiella pneumoniae
I398	PRJNA1216752	SAMN46484912	SRR32177064	GCA_052870355.1	JBLIWY000000000	2023	ST147	282x	100	1.68	0	Illumina NovaSeq	Klebsiella pneumoniae
I399	PRJNA1216752	SAMN46484913	SRR32177063	GCA_052870295.1	JBLIWZ000000000	2023	ST147	303x	100	1.28	0	Illumina NovaSeq	Klebsiella pneumoniae
I413	PRJNA1216752	SAMN46484914	SRR32177062	GCA_052870275.1	JBLIXA000000000	2023	ST147	344x	100	0.73	0	Illumina NovaSeq	Klebsiella pneumoniae
I429	PRJNA1216752	SAMN46484915	SRR32177061	GCA_052870235.1	JBLIXB000000000	2023	ST147	323x	100	1.68	0	Illumina NovaSeq	Klebsiella pneumoniae
I431	PRJNA1216752	SAMN46484916	SRR32177060	GCA_052870175.1	JBLIXC000000000	2023	ST147	246x	100	1.68	0	Illumina NovaSeq	Klebsiella pneumoniae
I433	PRJNA1216752	SAMN46484917	SRR32177059	GCA_052870195.1	JBLIXD000000000	2023	ST147	315x	100	1.68	0	Illumina NovaSeq	Klebsiella pneumoniae
I436	PRJNA1216752	SAMN46484918	SRR32177058	GCA_052870095.1	JBLIXE000000000	2023	ST147	274x	100	1.68	0	Illumina NovaSeq	Klebsiella pneumoniae
I440	PRJNA1216752	SAMN46484919	SRR32177056	GCA_053312405.1	JBLIXF000000000	2023	ST147	274x	100	1.68	0	Illumina NovaSeq	Klebsiella pneumoniae
I542	PRJNA1216752	SAMN46484920	SRR32177054;SRR32177055	GCA_052882745.1	CP180266-CP180270	2023	ST997	291x	100	1.1	0	Illumina NovaSeq + PacBio Revio	Klebsiella pneumoniae
I705	PRJNA1216752	SAMN53287694	SRR36072193	-	-	2024	ST147	21x	98.61	1.58	0	Illumina NovaSeq	Klebsiella pneumoniae
I791	PRJNA1216752	SAMN53287695	SRR36072192	-	-	2025	ST147	28x	100	1.68	0	Illumina NovaSeq	Klebsiella pneumoniae
I844	PRJNA1216752	SAMN53287696	SRR36072191	-	-	2025	ST147	158x	100	1.68	0	Illumina NovaSeq	Klebsiella pneumoniae

## Sheet: Appendix 1 Table 3
Appendix 1 Table 3: Genomes used in phylogenomic tree, their accession IDs, country of origin, date, identification and genes related to β-lactam resistance. Analyzed through Kleborate and Pathogenwatch. See footer for symbol meaning.
Accession	Name	Region	Country	Isolation year	Closest cgMLST	Clonal group	MLST	WZI	Acquired carbapenemases	Acquired β-lactamases	Acquired extended spectrum β-lactamases	Chromosomal β-lactamases	Porin mutations
SAMN46484890	I238	Canary Islands	Spain	2023	8081/8250	147	ST147	wzi64	NDM-14	OXA-1;OXA-9;TEM-1^	CTX-M-15	SHV-11^	ΔOmpK35
SAMN46484891	I243	Canary Islands	Spain	2023	8081/8250	147	ST147	wzi64	NDM-14	OXA-1;OXA-9;TEM-1^	CTX-M-15	SHV-11^	ΔOmpK35
SAMN46484892	I253	Canary Islands	Spain	2023	8081/8250	147	ST147	wzi64	NDM-14	OXA-1;OXA-9;TEM-1^	CTX-M-15	SHV-11^	ΔOmpK35
SAMN46484893	I295	Canary Islands	Spain	2023	8081	147	ST147-1LV	wzi64	NDM-14	OXA-1;OXA-9;TEM-1^	CTX-M-15	SHV-11^	ΔOmpK35
SAMN46484894	I306	Canary Islands	Spain	2023	8081/8250	147	ST147	wzi64	NDM-14	OXA-1;OXA-9;TEM-1^	CTX-M-15	SHV-11^	ΔOmpK35
SAMN46484895	I308	Canary Islands	Spain	2023	8081/8250	147	ST147	wzi64	NDM-14	OXA-1;OXA-9;TEM-1^	CTX-M-15	SHV-11^	ΔOmpK35
SAMN46484896	I313	Canary Islands	Spain	2023	8081/8250	147	ST147	wzi64	NDM-14	OXA-1;OXA-9;TEM-1^	CTX-M-15	SHV-11^	ΔOmpK35
SAMN46484897	I328	Canary Islands	Spain	2023	8081/8250	147	ST147	wzi64	NDM-14	OXA-1;OXA-9;TEM-1^	CTX-M-15	SHV-11^	ΔOmpK35
SAMN46484898	I332	Canary Islands	Spain	2023	8081/8250	147	ST147	wzi64	NDM-14	OXA-1;OXA-9;TEM-1^	CTX-M-15	SHV-11^	ΔOmpK35
SAMN46484899	I342	Canary Islands	Spain	2023	8081/8250	147	ST147	wzi64	NDM-14	OXA-1;OXA-9;TEM-1^	CTX-M-15	SHV-11^	ΔOmpK35
SAMN46484900	I354	Canary Islands	Spain	2023	8081/8250	147	ST147	wzi64	NDM-14	OXA-1;OXA-9;TEM-1^	CTX-M-15	SHV-11^	ΔOmpK35
SAMN46484901	I368	Canary Islands	Spain	2023	8081/8250	147	ST147	wzi64	NDM-14	OXA-1;OXA-9;TEM-1^	CTX-M-15	SHV-11^	ΔOmpK35
SAMN46484902	I371	Canary Islands	Spain	2023	8081/8250	147	ST147	wzi64	NDM-14	OXA-1;OXA-9;TEM-1^	CTX-M-15	SHV-11^	ΔOmpK35
SAMN46484903	I374	Canary Islands	Spain	2023	8081/8250	147	ST147	wzi64	NDM-14	OXA-1;OXA-9;TEM-1^	CTX-M-15	SHV-11^	ΔOmpK35
SAMN46484904	I375	Canary Islands	Spain	2023	8081/8250	147	ST147	wzi64	NDM-14	OXA-1;OXA-9;TEM-1^	CTX-M-15	SHV-11^	ΔOmpK35
SAMN46484905	I377	Canary Islands	Spain	2023	8081/8250	147	ST147	wzi64	NDM-14	OXA-1;OXA-9;TEM-1^	CTX-M-15	SHV-11^	ΔOmpK35
SAMN46484906	I378	Canary Islands	Spain	2023	8081/8250	147	ST147	wzi64	NDM-14	OXA-1;OXA-9;TEM-1^	CTX-M-15	SHV-11^	ΔOmpK35
SAMN46484907	I379	Canary Islands	Spain	2023	8081/8250	147	ST147	wzi64	NDM-14	OXA-1;OXA-9;TEM-1^	CTX-M-15	SHV-11^	ΔOmpK35
SAMN46484908	I381	Canary Islands	Spain	2023	8081/8250	147	ST147	wzi64	NDM-14	OXA-1;OXA-9;TEM-1^	CTX-M-15	SHV-11^	ΔOmpK35
SAMN46484909	I387	Canary Islands	Spain	2023	8081/8250	147	ST147	wzi64	NDM-14	OXA-1;OXA-9;TEM-1^	CTX-M-15	SHV-11^	ΔOmpK35
SAMN46484910	I394	Canary Islands	Spain	2023	8081/8250	147	ST147	wzi64	NDM-14	OXA-1;OXA-9;TEM-1^	CTX-M-15	SHV-11^	ΔOmpK35
SAMN46484911	I395	Canary Islands	Spain	2023	8081/8250	147	ST147	wzi64	NDM-14	OXA-1;OXA-9;TEM-1^	CTX-M-15	SHV-11^	ΔOmpK35
SAMN46484912	I398	Canary Islands	Spain	2023	8081/8250	147	ST147	wzi64	NDM-14	OXA-1;OXA-9;TEM-1^	CTX-M-15	SHV-11^	ΔOmpK35
SAMN46484913	I399	Canary Islands	Spain	2023	8081/8250	147	ST147	wzi64	NDM-14	OXA-1;OXA-9;TEM-1^	CTX-M-15	SHV-11^	ΔOmpK35
SAMN46484914	I413	Canary Islands	Spain	2023	8081/8250	147	ST147	wzi64	NDM-14	OXA-1;OXA-9;TEM-1^	CTX-M-15	SHV-11^	ΔOmpK35
SAMN46484915	I429	Canary Islands	Spain	2023	8081/8250	147	ST147	wzi64	NDM-14	OXA-1;OXA-9;TEM-1^	CTX-M-15	SHV-11^	ΔOmpK35
SAMN46484916	I431	Canary Islands	Spain	2023	8081/8250	147	ST147	wzi64	NDM-14	OXA-1;OXA-9;TEM-1^	CTX-M-15	SHV-11^	ΔOmpK35
SAMN46484917	I433	Canary Islands	Spain	2023	8081/8250	147	ST147	wzi64	NDM-14	OXA-1;OXA-9;TEM-1^	CTX-M-15	SHV-11^	ΔOmpK35
SAMN46484918	I436	Canary Islands	Spain	2023	8081/8250	147	ST147	wzi64	NDM-14	OXA-1;OXA-9;TEM-1^	CTX-M-15	SHV-11^	ΔOmpK35
SAMN46484919	I440	Canary Islands	Spain	2023	8081/8250	147	ST147	wzi64	NDM-14	OXA-1;OXA-9;TEM-1^	CTX-M-15	SHV-11^	ΔOmpK35
GCA_033242065.1_ASM3324206v1	KP88_L3_06.23_ST147_NDM14		United Kingdom	2023	8081/8250	147	ST147	wzi64	NDM-14	OXA-1;OXA-9;TEM-1^	CTX-M-15	SHV-11^	ΔOmpK35
GCA_033243425.1_ASM3324342v1	KP86_L3_06.23_ST147_NDM14		United Kingdom	2022	8081/8250	147	ST147	wzi64	NDM-14	OXA-1;OXA-9;TEM-1^	CTX-M-15	SHV-11^	ΔOmpK35
GCF_028654955.1_ASM2865495v1	321B6	Corse	France	2022	8081/8250	147	ST147	wzi64	NDM-14	OXA-1;OXA-9;TEM-1^	CTX-M-15	SHV-11^	ΔOmpK35
GCF_028654975.1_ASM2865497v1	326J8	Ile-de-France	France	2022	8081/8250	147	ST147	wzi64	NDM-14	OXA-9;TEM-150*	CTX-M-15	SHV-11^	ΔOmpK35
GCF_028654995.1_ASM2865499v1	322A6	Corse	France	2022	8081/8250	147	ST147		NDM-14	OXA-9;TEM-1^	CTX-M-15	SHV-11^	ΔOmpK35
GCF_028655015.1_ASM2865501v1	320F2	Corse	France	2022	33356/8081/8250	147	ST147		NDM-14	OXA-1;OXA-9;TEM-1^	CTX-M-15	SHV-11^	ΔOmpK35
GCF_028655035.1_ASM2865503v1	320D10	Corse	France	2022	8081/8250	147	ST147	wzi64	NDM-14	OXA-1;OXA-9;TEM-1^	CTX-M-15	SHV-11^	ΔOmpK35
GCF_028655055.1_ASM2865505v1	320G1	Corse	France	2022	33356/8081/8250	147	ST147	wzi64	NDM-14	OXA-1;OXA-9;TEM-1^	CTX-M-15	SHV-11^	ΔOmpK35
GCF_028655075.1_ASM2865507v1	320B1	Corse	France	2022	8081/8250	147	ST147	wzi64	NDM-14	OXA-1;OXA-9;TEM-150*	CTX-M-15	SHV-11^	ΔOmpK35
GCF_028655095.1_ASM2865509v1	319G10	Provence-Alpes-Côte d'Azur	France	2022	8081/8250	147	ST147	wzi64	NDM-14	OXA-1;OXA-9;TEM-1^	CTX-M-15	SHV-11^	ΔOmpK35
GCF_028655115.1_ASM2865511v1	316J4	Corse	France	2022	8081/8250	147	ST147	wzi64	NDM-14	OXA-1;OXA-9;TEM-1^	CTX-M-15	SHV-11^	ΔOmpK35
GCF_028655135.1_ASM2865513v1	317A3	Hauts-de-France	France	2022	8081/8250	147	ST147	wzi64	NDM-14	OXA-1;OXA-9;TEM-1^	CTX-M-15	SHV-11^	ΔOmpK35
GCF_028655155.1_ASM2865515v1	316A9	Corse	France	2022	8081/8250	147	ST147		NDM-14	OXA-1;OXA-9;TEM-1^	CTX-M-15	SHV-11^	ΔOmpK35
GCF_028655175.1_ASM2865517v1	315G2	Corse	France	2022	8081/8250	147	ST147	wzi64	NDM-14	OXA-1;OXA-9;TEM-1^	CTX-M-15	SHV-11^	ΔOmpK35
GCF_028655195.1_ASM2865519v1	316A1	Corse	France	2022	8081/8250	147	ST147	wzi64	NDM-14	OXA-1^;OXA-9;TEM-1^	CTX-M-15	SHV-11^	ΔOmpK35
GCF_028655215.1_ASM2865521v1	315G1	Corse	France	2022	8081/8250	147	ST147	wzi64	NDM-14	OXA-9;TEM-1^	CTX-M-15	SHV-11^	ΔOmpK35
GCF_028655235.1_ASM2865523v1	314H9	Corse	France	2022	8081/8250	147	ST147		NDM-14	OXA-1;OXA-9;TEM-1^	CTX-M-15	SHV-11^	ΔOmpK35
GCF_028655255.1_ASM2865525v1	315A8	Corse	France	2022	8081/8250	147	ST147	wzi64	NDM-14	OXA-1;OXA-9;TEM-1^	CTX-M-15	SHV-11^	ΔOmpK35
GCF_028655275.1_ASM2865527v1	314H8	Corse	France	2022	8081/8250	147	ST147	wzi64	NDM-14	OXA-9;TEM-1^	CTX-M-15	SHV-11^	ΔOmpK35
GCF_028655295.1_ASM2865529v1	314H7	Hauts-de-France	France	2022	8081/8250	147	ST147	wzi64	NDM-14	OXA-1;OXA-9;TEM-1^	CTX-M-15	SHV-11^	ΔOmpK35
GCF_028655315.1_ASM2865531v1	314H4	Corse	France	2022	8081/8250	147	ST147		NDM-14	OXA-1;OXA-9;TEM-1^	CTX-M-15	SHV-11^	ΔOmpK35
GCF_028655335.1_ASM2865533v1	314H6	Corse	France	2022	8081/8250	147	ST147	wzi64	NDM-14	OXA-9;TEM-1^	CTX-M-15	SHV-11^	ΔOmpK35
GCF_028655355.1_ASM2865535v1	314H2	Corse	France	2022	8081/8250	147	ST147	wzi64	NDM-14	OXA-1;OXA-9;TEM-1^	CTX-M-15	SHV-11^	ΔOmpK35
GCF_028655375.1_ASM2865537v1	314C7	Ile-de-France	France	2022	8081/8250	147	ST147		NDM-14	OXA-9;TEM-1^	CTX-M-15	SHV-11^	ΔOmpK35
GCF_028655395.1_ASM2865539v1	314H5	Corse	France	2022	8081/8250	147	ST147	wzi64	NDM-14	OXA-1;OXA-9;TEM-1^	CTX-M-15	SHV-11^	ΔOmpK35
GCF_028655415.1_ASM2865541v1	314A4	Corse	France	2022	8081/8250	147	ST147	wzi64	NDM-14	OXA-1;OXA-9;TEM-1^	CTX-M-15	SHV-11^	ΔOmpK35
GCF_028655435.1_ASM2865543v1	314A3	Corse	France	2022	8081/8250	147	ST147	wzi64	NDM-14	OXA-1;OXA-9;TEM-1^	CTX-M-15	SHV-11^	ΔOmpK35
GCF_028655455.1_ASM2865545v1	314A2	Corse	France	2022	8081/8250	147	ST147	wzi64	NDM-14	OXA-1;OXA-9;TEM-1^	CTX-M-15	SHV-11^	ΔOmpK35
GCF_028655475.1_ASM2865547v1	313D10	Ile-de-France	France	2022	8081/8250	147	ST147	wzi64	NDM-14	OXA-1;OXA-9;TEM-1^	CTX-M-15	SHV-11^	ΔOmpK35
GCF_028655495.1_ASM2865549v1	313H5	Provence-Alpes-Côte d'Azur	France	2022	8081/8250	147	ST147		NDM-14	OXA-1;OXA-9;TEM-1^	CTX-M-15	SHV-11^	ΔOmpK35
GCF_028655515.1_ASM2865551v1	311I9	Not determined	France	2022	8081/8250	147	ST147	wzi64	NDM-14	OXA-1;OXA-9;TEM-1^	CTX-M-15	SHV-11^	ΔOmpK35
GCF_028655535.1_ASM2865553v1	310H4	Not determined	France	2022	8081/8250	147	ST147	wzi64	NDM-14	OXA-1;OXA-9;TEM-1^	CTX-M-15	SHV-11^	ΔOmpK35
GCF_028655555.1_ASM2865555v1	311I4	Hauts-de-France	France	2022	8081/8250	147	ST147	wzi64	NDM-14	OXA-1;OXA-9;TEM-1^	CTX-M-15	SHV-11^	ΔOmpK35
GCF_028655575.1_ASM2865557v1	307A8	Ile-de-France	France	2021	8081/8250	147	ST147		NDM-14	OXA-1;OXA-9;TEM-1^	CTX-M-15	SHV-11^	ΔOmpK35
GCF_028655595.1_ASM2865559v1	302F8	Ile-de-France	France	2021	8081/8250	147	ST147		NDM-14	OXA-1*;OXA-9;TEM-1^	CTX-M-15	SHV-11^	ΔOmpK35
GCF_028655615.1_ASM2865561v1	299A10	Grand Est	France	2021	8081/8250	147	ST147	wzi64	NDM-14	OXA-1	CTX-M-15	SHV-11^	ΔOmpK35
GCF_028655635.1_ASM2865563v1	296B5	Ile-de-France	France	2021	8081/8250	147	ST147	wzi64	NDM-14	OXA-1;OXA-9;TEM-1^	CTX-M-15	SHV-11^	ΔOmpK35
GCF_028655655.1_ASM2865565v1	279A3	Ile-de-France	France	2021	8081/8250	147	ST147		NDM-14	OXA-1;OXA-9;TEM-1^	CTX-M-15	SHV-11^	ΔOmpK35
GCF_028655695.1_ASM2865569v1	298G9	Centre — Val de Loire	France	2021	8081/8250	147	ST147	wzi64	NDM-14	OXA-1;OXA-9;TEM-1^	CTX-M-15	SHV-11^	ΔOmpK35
SAMN32011619	2022DK-00229		USA	2022	8081/8250	147	ST147	wzi64	NDM-14	OXA-1;OXA-9;TEM-1^	CTX-M-15	SHV-11^	ΔOmpK35
GCA_042918255.1_PDT002097571.1	RIVM_C055099		Netherlands	2023	8081/8250	147	ST147	wzi64	NDM-14;NDM-14	OXA-1;OXA-1;OXA-9;OXA-9;TEM-1^	CTX-M-15;CTX-M-15	SHV-11^;SHV-11^	ΔOmpK35
GCA_043906065.1_PDT002391396.1	RIVM_C041598		Netherlands	2021	8081/8250	147	ST147	wzi64	NDM-14;NDM-14	OXA-9;OXA-9;TEM-1^	CTX-M-15;CTX-M-15	SHV-11^;SHV-11^	ΔOmpK35
GCA_043906595.1_PDT002391373.1	RIVM_C059521		Netherlands	2023	8081/8250	147	ST147	wzi64	NDM-14;NDM-14	OXA-1;OXA-1;OXA-9;OXA-9;TEM-1^;TEM-1^	CTX-M-15;CTX-M-15	SHV-11^;SHV-11^	ΔOmpK35
GCA_043906525.1_PDT002391374.1	RIVM_C059515		Netherlands	2023	8081/8250	147	ST147	wzi64	NDM-14;NDM-14;OXA-48;OXA-48	OXA-1;OXA-1;OXA-9;OXA-9;TEM-1^	CTX-M-15;CTX-M-15	SHV-11^;SHV-11^	ΔOmpK35
GCA_043907085.1_PDT002391355.1	RIVM_C064544		Netherlands	2023	8081/8250	147	ST147	wzi64	NDM-14;NDM-14;OXA-48;OXA-48	OXA-1;OXA-1;OXA-9;OXA-9;TEM-1^	CTX-M-15;CTX-M-15	SHV-11^;SHV-11^	ΔOmpK35
GCA_043976415.1_PDT002391348.1	RIVM_C066037		Netherlands	2023	8081/8250	147	ST147	wzi64	NDM-14;NDM-14;OXA-48;OXA-48	OXA-1;OXA-1;OXA-9;OXA-9;TEM-1^	CTX-M-15;CTX-M-15	SHV-11^;SHV-11^	ΔOmpK35
SAMN26367889	SAMN26367889		USA	2021	30385/30394/30628	147	ST4843	wzi64	KPC-3	OXA-9;TEM-1^	CTX-M-27	SHV-11^	ΔOmpK35;OmpK36insGD
SAMN26367893	SAMN26367893		USA	2021	30385/30394/30628	147	ST4843	wzi64	KPC-3	OXA-9;TEM-1^	CTX-M-27	SHV-11^	ΔOmpK35;OmpK36insGD
SAMN31384147	SAMN31384147		USA	2022	27588	147	ST4843	wzi64	KPC-3;NDM-1	OXA-1;TEM-1^	CTX-M-15	SHV-11^	ΔOmpK35;OmpK36insGD
SAMN33019612	SAMN33019612		USA	2022	27607	147	ST4843	wzi64	KPC-3;NDM-1	OXA-1;OXA-9	CTX-M-15	SHV-11^	OmpK36insGD
SAMN29044371	SAMN29044371		USA	2022	28481/28614	147	ST147	wzi64	KPC-3;NDM-5	OXA-9;TEM-1^	CTX-M-15	SHV-11^	ΔOmpK35;OmpK36insGD
SAMN46484920	SAMD00059761	Yangon	Myanmar	2015	14564	147	ST147	wzi64	NDM-1	OXA-1;OXA-9	CTX-M-15	SHV-11^	ΔOmpK35
SAMD00099762	SAMD00099762	Yangon	Myanmar	2016	19384	147	ST147	wzi64	NDM-1	OXA-1;OXA-9;TEM-1^	CTX-M-15	SHV-11^	ΔOmpK35
SAMD00110886	SAMD00110886	Bangkok	Thailand	2016	14525/33423/9217	147	ST147	wzi64	NDM-1	OXA-1;OXA-9;TEM-1^	CTX-M-15	SHV-11^	ΔOmpK35;OmpK36_C25T
SAMD00129398	SAMD00129398	Yangon	Myanmar	2016	14564	147	ST147	wzi64	NDM-1	OXA-1;TEM-1^	CTX-M-15	SHV-11^	ΔOmpK35
SAMD00137971	SAMD00137971	Sakon Nakhon	Thailand	2016	16996	147	ST147	wzi64	NDM-1	OXA-1;OXA-9;TEM-1^	CTX-M-15	SHV-11^	ΔOmpK35
SAMD00138003	SAMD00138003	Udon Thani	Thailand	2016	17000	147	ST147	wzi64	NDM-1	OXA-1	CTX-M-15	SHV-11^	ΔOmpK35
SAMD00138060	SAMD00138060	Udon Thani	Thailand	2017	17000	147	ST147	wzi64	NDM-1	CMY-4;OXA-1;TEM-1^	CTX-M-15	SHV-11^	ΔOmpK35;OmpK36insGD
SAMD00138162	SAMD00138162	Udon Thani	Thailand	2017	17000	147	ST147	wzi64	NDM-1	TEM-1^;TEM-1^	SHV-12		ΔOmpK35
SAMD00138543	SAMD00138543	Bangkok	Thailand	2016	17048	147	ST147	wzi64	NDM-1	OXA-1;OXA-9;TEM-1^	CTX-M-15	SHV-11^	ΔOmpK35
SAMD00138562	SAMD00138562	Bangkok	Thailand	2016	17058	147	ST147	wzi64	NDM-1	OXA-1	CTX-M-15	SHV-11^	ΔOmpK35
SAMD00138573	SAMD00138573	Bangkok	Thailand	2016	33759/668/9219	147	ST147	wzi64	NDM-1	OXA-1;OXA-9;TEM-1^	CTX-M-15	SHV-11^	ΔOmpK35
SAMD00138576	SAMD00138576	Bangkok	Thailand	2016	33759/668/9219	147	ST147	wzi64	NDM-1	OXA-1;OXA-9;TEM-1^	CTX-M-15	SHV-11^	ΔOmpK35
SAMD00193185	SAMD00193185	Yangon	Myanmar	2016	19935	147	ST147	wzi64	NDM-1	OXA-1;OXA-9;TEM-1^	CTX-M-15	SHV-11^	ΔOmpK35
SAMD00193190	SAMD00193190	Yangon	Myanmar	2016	19384	147	ST147	wzi64	NDM-1	OXA-1;OXA-9;TEM-1^	CTX-M-15	SHV-11^	ΔOmpK35
SAMD00193213	SAMD00193213	Yangon	Myanmar	2017	14564	147	ST147	wzi64	NDM-1	OXA-1;TEM-1^	CTX-M-15	SHV-11^	ΔOmpK35
SAMD00193214	SAMD00193214	Yangon	Myanmar	2017	20516	147	ST147	wzi64	NDM-1	OXA-1;OXA-9;TEM-1^	CTX-M-15	SHV-11^	ΔOmpK35
SAMD00193218	SAMD00193218	Yangon	Myanmar	2017	14564	147	ST147	wzi64	NDM-1	OXA-1;OXA-9;TEM-1^	CTX-M-15	SHV-11^	ΔOmpK35
SAMD00237914	SAMD00237914	Yangon	Myanmar	2018	14564	147	ST147	wzi64	NDM-1	OXA-1;OXA-9;TEM-1^	CTX-M-15	SHV-11^	ΔOmpK35
SAMEA110063350	SAMEA110063350		Israel	2018	9225	147	ST147	wzi64	NDM-1	OXA-9;TEM-1^	CTX-M-15	SHV-11^	ΔOmpK35
SAMEA111435869	SAMEA111435869		Norway	2019	33759/668/9219	147	ST147	wzi64	NDM-1	OXA-1;OXA-9;TEM-1^	CTX-M-15	SHV-11^	ΔOmpK35
SAMEA111435891	SAMEA111435891		Norway	2019	1609	147	ST147	wzi64	NDM-1	CMY-4;OXA-1;OXA-9	CTX-M-15	SHV-11^	ΔOmpK35
SAMEA111435894	SAMEA111435894		Norway	2019	1609	147	ST147	wzi64	NDM-1	CMY-4;OXA-1;OXA-9	CTX-M-15	SHV-11^	ΔOmpK35
SAMEA112198866	SAMEA112198866		Germany	2022	8081/8250/9219	147	ST147	wzi64	NDM-1		CTX-M-15	SHV-11^	ΔOmpK35;OmpK36insGD
SAMEA112198871	SAMEA112198871		Germany	2022	8081/8250	147	ST147	wzi64	NDM-1	OXA-9;TEM-1^	CTX-M-15	SHV-11^	ΔOmpK35
SAMEA112198879	SAMEA112198879		Germany	2022	8081/8250	147	ST147	wzi64	NDM-1	OXA-1;OXA-9;TEM-1^	CTX-M-15	SHV-11^	ΔOmpK35
SAMEA112198888	SAMEA112198888		Germany	2022	14499	147	ST147	wzi64	NDM-1	OXA-1;OXA-9;TEM-1^	CTX-M-15	SHV-11^	ΔOmpK35
SAMEA112198893	SAMEA112198893		Germany	2022	14499	147	ST147	wzi64	NDM-1	OXA-9;TEM-1^	CTX-M-15	SHV-11^	ΔOmpK35
SAMEA112198894	SAMEA112198894		Germany	2022	14564	147	ST147	wzi64	NDM-1	OXA-9;TEM-1^	CTX-M-15	SHV-11^	ΔOmpK35
SAMEA112198898	SAMEA112198898		Germany	2022	14499/14545/14564	147	ST147	wzi64	NDM-1	OXA-9;TEM-1^	CTX-M-15	SHV-11^	ΔOmpK35
SAMEA112198903	SAMEA112198903		Germany	2022	8081/8250	147	ST147	wzi64	NDM-1	OXA-9;TEM-1^	CTX-M-15	SHV-11^	ΔOmpK35
SAMEA112198910	SAMEA112198910		Germany	2022	14499	147	ST147	wzi64	NDM-1	OXA-1;OXA-9;TEM-1^	CTX-M-15	SHV-11^	ΔOmpK35;OmpK36insGD
SAMEA112198921	SAMEA112198921		Germany	2022	14499	147	ST147	wzi64	NDM-1	OXA-1;OXA-9;TEM-1^	CTX-M-15	SHV-11^	ΔOmpK35
SAMEA112198940	SAMEA112198940		Germany	2022	14499	147	ST147	wzi64	NDM-1	OXA-1*;OXA-9;TEM-1^	CTX-M-15	SHV-11^	ΔOmpK35
SAMEA112198944	SAMEA112198944		Germany	2022	8081/8250	147	ST147	wzi64	NDM-1	OXA-1;OXA-9;TEM-1^	CTX-M-15	SHV-11^	ΔOmpK35
SAMEA112198945	SAMEA112198945		Germany	2022	14499	147	ST147	wzi64	NDM-1	OXA-9;TEM-1^	CTX-M-15	SHV-11^	ΔOmpK35;OmpK36insGD
SAMEA112198954	SAMEA112198954		Germany	2021	8081/8250	147	ST147	wzi64	NDM-1	OXA-1;OXA-9;TEM-1^	CTX-M-15	SHV-11^	ΔOmpK35
SAMEA112198962	SAMEA112198962		Germany	2022	8179	147	ST147	wzi64	NDM-1	OXA-1;OXA-9;TEM-1^	CTX-M-15	SHV-11^	ΔOmpK35
SAMEA112198968	SAMEA112198968		Germany	2022	14564	147	ST147	wzi64	NDM-1	OXA-1;OXA-9;TEM-1^	CTX-M-15	SHV-11^	ΔOmpK35
SAMEA112198970	SAMEA112198970		Germany	2022	8081/8250	147	ST147	wzi64	NDM-1	OXA-1;OXA-9;TEM-1^	CTX-M-15	SHV-11^	ΔOmpK35
SAMEA112198982	SAMEA112198982		Germany	2022	8081/8250	147	ST147	wzi64	NDM-1	OXA-1;OXA-9;TEM-1^	CTX-M-15	SHV-11^	ΔOmpK35
SAMEA112251225	SAMEA112251225		Germany	2022	14499	147	ST147	wzi64	NDM-1	CMY-6;OXA-1;OXA-9;TEM-1^	CTX-M-15	SHV-11^	ΔOmpK35;OmpK36insGD
SAMEA112258679	SAMEA112258679		Djibouti	2021	668	147	ST147	wzi64	NDM-1	OXA-1;OXA-9;TEM-1^	CTX-M-15	SHV-11^	ΔOmpK35
SAMEA112282208	SAMEA112282208		India		668	147	ST4843	wzi64	NDM-1	OXA-1;OXA-9;TEM-1^	CTX-M-15	SHV-11^	ΔOmpK35
SAMEA112282261	SAMEA112282261		India		34766	147	ST147	wzi64	NDM-1	OXA-1;OXA-9;TEM-1^	CTX-M-15	SHV-11^	ΔOmpK35
SAMEA13301197	SAMEA13301197		UAE		8081/8250	147	ST147	wzi64	NDM-1	OXA-1;OXA-9;TEM-1^	CTX-M-15	SHV-11^	ΔOmpK35
SAMEA13301199	SAMEA13301199		UAE		14545	147	ST147	wzi64	NDM-1	OXA-1;OXA-9;TEM-1^	CTX-M-15	SHV-11^	ΔOmpK35
SAMEA13301201	SAMEA13301201		UAE		14512/14518	147	ST147	wzi64	NDM-1	OXA-1	CTX-M-15	SHV-11^	ΔOmpK35
SAMEA13301204	SAMEA13301204		UAE		27191	147	ST147	wzi64	NDM-1	OXA-1;OXA-9;TEM-1^	CTX-M-15	SHV-11^	ΔOmpK35
SAMEA13443870	SAMEA13443870		Spain	2020	6683/9245/9248/9258	147	ST147	wzi64	NDM-1	OXA-1;OXA-9;TEM-1^	CTX-M-15	SHV-11^	ΔOmpK35
SAMEA5818241	SAMEA5818241	Jodhpur; Rajasthan	India	2017	19186	147	ST147	wzi64	NDM-1	OXA-1;OXA-9;TEM-1^	CTX-M-15	SHV-11^	ΔOmpK35
SAMEA5818242	SAMEA5818242	Jodhpur; Rajasthan	India	2017	18692/19186	147	ST147	wzi64	NDM-1	OXA-1;OXA-9;TEM-1^	CTX-M-15	SHV-11^	ΔOmpK35
SAMEA6368349	SAMEA6368349		Netherlands		33759/668/9219	147	ST147	wzi64	NDM-1	OXA-1;OXA-9;TEM-1^	CTX-M-15	SHV-11^	ΔOmpK35
SAMEA6493089	SAMEA6493089	Pondicherry; Pondicherry	India	2017	18658/33759	147	ST4843	wzi64	NDM-1	OXA-1;OXA-9;TEM-1^	CTX-M-15	SHV-11^	ΔOmpK35
SAMEA6531373	SAMEA6531373		Saudi Arabia	2018	18374	147	ST147	wzi64	NDM-1	OXA-1;OXA-9;TEM-1^	CTX-M-15	SHV-11^	ΔOmpK35
SAMEA7758566	SAMEA7758566		Netherlands		6636	147	ST147	wzi64	NDM-1	OXA-1;OXA-9;TEM-1^	CTX-M-15	SHV-11^	ΔOmpK35;OmpK36insGD
SAMEA8514992	SAMEA8514992		Bangladesh	2016	21466	147	ST147	wzi64	NDM-1	CMY-6;OXA-1;OXA-9;TEM-1^	CTX-M-15;VEB-5	SHV-11^	ΔOmpK35
SAMEA8720025	SAMEA8720025		Italy	2019	24083	147	ST147	wzi64	NDM-1	OXA-9;TEM-1^	CTX-M-15	SHV-11^	ΔOmpK35
SAMEA9800380	SAMEA9800380				34755	147	ST147	wzi64	NDM-1	OXA-1;OXA-9;TEM-1^	CTX-M-15	SHV-11^	ΔOmpK35
SAMEA9800384	SAMEA9800384				34755	147	ST147	wzi64	NDM-1	OXA-1;OXA-9;TEM-1^	CTX-M-15	SHV-11^	ΔOmpK35
SAMEA9800466	SAMEA9800466				34777	147	ST147	wzi64	NDM-1	OXA-9;TEM-1^	CTX-M-15	SHV-11^	ΔOmpK35
SAMEA9800584	SAMEA9800584				34766	147	ST147	wzi64	NDM-1	OXA-1;OXA-9;TEM-1^	CTX-M-15	SHV-11^	ΔOmpK35
SAMN03455970	SAMN03455970		USA	2014	613	147	ST147	wzi64	NDM-1	OXA-1;OXA-9;TEM-1^	CTX-M-15	SHV-11^	ΔOmpK35
SAMN10241271	SAMN10241271	Baltimore	USA	2017	33759	147	ST147	wzi64	NDM-1	OXA-1;OXA-9;TEM-1^	CTX-M-15	SHV-11^	ΔOmpK35
SAMN11349292	SAMN11349292		India	2017	33604	147	ST147	wzi64	NDM-1	OXA-1;TEM-1^	CTX-M-15	SHV-11^	ΔOmpK35
SAMN11349293	SAMN11349293		India	2017	33604	147	ST147	wzi64	NDM-1	OXA-1;TEM-1^	CTX-M-15	SHV-11^	ΔOmpK35
SAMN11388465	SAMN11388465	Tanta	Egypt		10001/11352	147	ST147	wzi64	NDM-1	OXA-1;OXA-9;TEM-1^	CTX-M-15	SHV-11^	ΔOmpK35
SAMN11388471	SAMN11388471	Tanta	Egypt		10000/11351/35980	147	ST147	wzi64	NDM-1	OXA-1;OXA-9;TEM-1^	CTX-M-15	SHV-11^	ΔOmpK35
SAMN11399329	SAMN11399329		Thailand	2016	9218	147	ST147	wzi64	NDM-1	OXA-1;OXA-9;TEM-1^	CTX-M-3	SHV-11^	ΔOmpK35;ΔOmpK36
SAMN11399450	SAMN11399450		Thailand	2017	33759/668/9219	147	ST147	wzi64	NDM-1	OXA-1;TEM-1^	CTX-M-15	SHV-11^	ΔOmpK35;ΔOmpK36
SAMN11399451	SAMN11399451		Thailand	2016	33356	147	ST147	wzi64	NDM-1	OXA-1;TEM-1^	CTX-M-15	SHV-11^	ΔOmpK35;ΔOmpK36
SAMN11399470	SAMN11399470		Thailand	2018	33423	147	ST147	wzi64	NDM-1	OXA-1	CTX-M-15	SHV-11^	ΔOmpK35
SAMN11853676	SAMN11853676		Oman	2015	14546	147	ST147	wzi64	NDM-1	OXA-1;OXA-9;TEM-1^	CTX-M-15	SHV-11^	ΔOmpK35
SAMN12216749	SAMN12216749	South East England	United Kingdom	2018	32257	147	ST147	wzi64	NDM-1	OXA-1;OXA-9;TEM-1^	CTX-M-15	SHV-11^	ΔOmpK35
SAMN13041981	SAMN13041981		Oman	2015	14564	147	ST147	wzi64	NDM-1	OXA-1;OXA-9;TEM-1^	CTX-M-15	SHV-11^	ΔOmpK35
SAMN13041982	SAMN13041982		Oman	2015	14499/14545/14564	147	ST147	wzi64	NDM-1	OXA-1;OXA-9;TEM-1^	CTX-M-15	SHV-11^	ΔOmpK35
SAMN13041996	SAMN13041996		Oman	2015	14564	147	ST147	wzi64	NDM-1	OXA-1;OXA-9;TEM-1^	CTX-M-15	SHV-11^	ΔOmpK35
SAMN13042015	SAMN13042015		Oman	2015	14510/14526/14579	147	ST147	wzi64	NDM-1	OXA-1;OXA-9;TEM-1^	CTX-M-15	SHV-11^	ΔOmpK35
SAMN13042019	SAMN13042019		Oman	2015	14512/14518	147	ST147	wzi64	NDM-1	OXA-1;OXA-9;TEM-1^	CTX-M-15	SHV-11^	ΔOmpK35
SAMN13042022	SAMN13042022		Oman	2015	14513	147	ST147	wzi64	NDM-1	OXA-1;OXA-9;TEM-1^	CTX-M-15	SHV-11^	ΔOmpK35
SAMN13042024	SAMN13042024		Oman	2015	14510/14526/14579	147	ST147	wzi64	NDM-1	OXA-1;OXA-9;TEM-1^	CTX-M-15	SHV-11^	ΔOmpK35
SAMN13042035	SAMN13042035		Oman	2015	14512/14518	147	ST147	wzi64	NDM-1	OXA-1;OXA-9;TEM-1^	CTX-M-15	SHV-11^	ΔOmpK35
SAMN13042036	SAMN13042036		Oman	2015	14512/14518	147	ST147	wzi64	NDM-1	OXA-1;OXA-9;TEM-1^	CTX-M-15	SHV-11^	ΔOmpK35
SAMN13042052	SAMN13042052		Oman	2015	14525	147	ST147		NDM-1	OXA-1;OXA-9;TEM-1^	CTX-M-15	SHV-11^	ΔOmpK35
SAMN13042071	SAMN13042071		Oman	2015	14564	147	ST147	wzi64	NDM-1	OXA-1;OXA-9;TEM-1^	CTX-M-15	SHV-11^	ΔOmpK35
SAMN13042086	SAMN13042086		Oman	2015	14510/14526/14579	147	ST147	wzi64	NDM-1	OXA-1;OXA-9;TEM-1^	CTX-M-15	SHV-11^	ΔOmpK35
SAMN13042091	SAMN13042091		Oman	2015	14564	147	ST147	wzi64	NDM-1	OXA-1;OXA-9;TEM-1^	CTX-M-15	SHV-11^	ΔOmpK35
SAMN13042092	SAMN13042092		Oman	2015	24905	147	ST147	wzi64	NDM-1	OXA-1;OXA-9;TEM-1^	CTX-M-15	SHV-11^	ΔOmpK35;ΔOmpK36
SAMN13042117	SAMN13042117		Oman	2015	14510/14526/14579	147	ST147	wzi64	NDM-1	OXA-1;OXA-9;TEM-1^	CTX-M-15	SHV-11^	ΔOmpK35
SAMN13042127	SAMN13042127		Oman	2015	14513	147	ST147	wzi64	NDM-1	OXA-9;TEM-1^	CTX-M-15	SHV-11^	ΔOmpK35
SAMN13042129	SAMN13042129		Oman	2015	14564	147	ST147	wzi64	NDM-1	OXA-1;OXA-9;TEM-1^	CTX-M-15	SHV-11^	ΔOmpK35
SAMN13042135	SAMN13042135		Oman	2015	14566	147	ST147	wzi64	NDM-1	OXA-1;OXA-9;TEM-1^	CTX-M-15	SHV-11^	ΔOmpK35
SAMN13042145	SAMN13042145		Oman	2015	14571	147	ST147	wzi64	NDM-1	OXA-1;OXA-9;TEM-1^	CTX-M-15	SHV-11^	ΔOmpK35
SAMN13042155	SAMN13042155		Oman	2015	14577	147	ST147	wzi64	NDM-1	OXA-9;TEM-1^	CTX-M-15	SHV-11^	ΔOmpK35
SAMN13042156	SAMN13042156		Oman	2015	33759/668/9219	147	ST147	wzi64	NDM-1	OXA-1;OXA-9	CTX-M-15	SHV-11^	ΔOmpK35
SAMN13042166	SAMN13042166		Oman	2015	14510/14526/14579	147	ST147	wzi64	NDM-1	OXA-1;OXA-9;TEM-1^	CTX-M-15	SHV-11^	ΔOmpK35
SAMN13042172	SAMN13042172		Oman	2015	14582	147	ST147	wzi64	NDM-1	OXA-1;OXA-9;TEM-1^	CTX-M-15	SHV-11^	ΔOmpK35
SAMN15813756	SAMN15813756	Doha	Qatar	2015	23294	147	ST147	wzi64	NDM-1	OXA-1;OXA-9;TEM-1^	CTX-M-15	SHV-11^	ΔOmpK35
SAMN15813811	SAMN15813811	Doha	Qatar	2017	23277	147	ST147	wzi64	NDM-1	OXA-1;TEM-1^	CTX-M-15	SHV-11^	ΔOmpK35
SAMN15813869	SAMN15813869	Doha	Qatar	2017	23242	147	ST147	wzi64	NDM-1	OXA-1;TEM-1^	CTX-M-15	SHV-11^	ΔOmpK35
SAMN15868588	SAMN15868588	Northeast	USA	2016	23036/23044/23048/23068	147	ST147	wzi64	NDM-1	OXA-9;TEM-1^	CTX-M-15	SHV-11^	ΔOmpK35
SAMN15868593	SAMN15868593	Northeast	USA	2016	23041	147	ST147	wzi64	NDM-1	OXA-9;TEM-1^	CTX-M-15	SHV-11^	ΔOmpK35
SAMN15868597	SAMN15868597	Northeast	USA	2016	23036/23044/23048/23068	147	ST147	wzi64	NDM-1	OXA-9;TEM-1^	CTX-M-15	SHV-11^	ΔOmpK35
SAMN15868600	SAMN15868600	Northeast	USA	2016	23036/23044/23048/23068	147	ST147	wzi64	NDM-1	OXA-9;TEM-1^	CTX-M-15	SHV-11^	ΔOmpK35;ΔOmpK36
SAMN15868607	SAMN15868607	Northeast	USA	2017	23054	147	ST147	wzi64	NDM-1		CTX-M-15	SHV-11^	ΔOmpK35
SAMN15868620	SAMN15868620	Northeast	USA	2017	23036/23044/23048/23068	147	ST147	wzi64	NDM-1	OXA-9;TEM-1^	CTX-M-15	SHV-11^	ΔOmpK35
SAMN15908358	SAMN15908358	New Delhi	India	2018	24526	147	ST147	wzi151	NDM-1	OXA-1	CTX-M-15	SHV-11^	ΔOmpK35
SAMN16558212	SAMN16558212		USA	2017	23523	147	ST147	wzi64	NDM-1	OXA-1;OXA-9;TEM-1^	CTX-M-15	SHV-11^	ΔOmpK35;OmpK36_C25T
SAMN16829384	SAMN16829384		USA	2020	33759/668/9219	147	ST4843	wzi64	NDM-1	OXA-1;OXA-9;TEM-1^	CTX-M-15	SHV-11^	ΔOmpK35;OmpK36insGD
SAMN16829385	SAMN16829385		USA	2020	27607	147	ST4843	wzi64	NDM-1	OXA-1;OXA-9;TEM-1^	CTX-M-15	SHV-11^	ΔOmpK35;OmpK36insGD
SAMN16829386	SAMN16829386		USA	2020	27607	147	ST4843	wzi64	NDM-1	OXA-1;OXA-9;TEM-1^	CTX-M-15	SHV-11^	ΔOmpK35;OmpK36insGD
SAMN16842672	SAMN16842672		USA	2019	27587	147	ST4843	wzi64	NDM-1	OXA-1;OXA-9;TEM-1^	CTX-M-15	SHV-11^	ΔOmpK35;OmpK36insGD
SAMN16842773	SAMN16842773		USA	2019	33759/668/9219	147	ST4843	wzi64	NDM-1	OXA-1;OXA-9;TEM-1^	CTX-M-15	SHV-11^	ΔOmpK35;OmpK36insGD
SAMN16842774	SAMN16842774		USA	2019	33759/668/9219	147	ST4843	wzi64	NDM-1	OXA-1;OXA-9;TEM-1^	CTX-M-15	SHV-11^	ΔOmpK35;OmpK36insGD
SAMN16842775	SAMN16842775		USA	2019	27574	147	ST4843	wzi64	NDM-1	OXA-1;OXA-9;TEM-1^	CTX-M-15	SHV-11^	ΔOmpK35;OmpK36insGD
SAMN16842776	SAMN16842776		USA	2019	27568	147	ST4843	wzi64	NDM-1	OXA-1;OXA-9;TEM-1^	CTX-M-15	SHV-11^	ΔOmpK35;ΔOmpK36
SAMN16842783	SAMN16842783		USA	2019	27568	147	ST4843	wzi64	NDM-1	OXA-1;OXA-9;TEM-1^	CTX-M-15	SHV-11^	ΔOmpK35
SAMN16842823	SAMN16842823		USA	2019	27588	147	ST4843	wzi64	NDM-1	OXA-1;OXA-9;TEM-1^	CTX-M-15	SHV-11^	ΔOmpK35;OmpK36insGD
SAMN16842828	SAMN16842828		USA	2019	27604	147	ST4843	wzi64	NDM-1	OXA-1	CTX-M-15	SHV-11^	ΔOmpK35;OmpK36insGD
SAMN16842832	SAMN16842832		USA	2019	27597	147	ST4843	wzi64	NDM-1	OXA-1;OXA-9;TEM-1^	CTX-M-15	SHV-11^	ΔOmpK35;OmpK36insGD
SAMN16842840	SAMN16842840		USA	2019	27600	147	ST4843	wzi64	NDM-1	OXA-1	CTX-M-15	SHV-11^	ΔOmpK35;OmpK36insGD
SAMN16842971	SAMN16842971		USA	2019	27594	147	ST4843	wzi64	NDM-1	OXA-1;OXA-9;TEM-1^	CTX-M-15	SHV-11^	ΔOmpK35;OmpK36insGD
SAMN16842977	SAMN16842977		USA	2019	27588	147	ST4843	wzi64	NDM-1	OXA-1	CTX-M-15	SHV-11^	ΔOmpK35;OmpK36insGD
SAMN16842983	SAMN16842983		USA	2019	27592	147	ST4843	wzi64	NDM-1	OXA-1;OXA-9;TEM-1^	CTX-M-15	SHV-11^	ΔOmpK35;OmpK36insGD
SAMN16878188	SAMN16878188		USA	2019	27588	147	ST4843	wzi64	NDM-1	OXA-1;OXA-9;TEM-1^	CTX-M-15	SHV-11^	ΔOmpK35;OmpK36insGD
SAMN16878189	SAMN16878189		USA	2019	27609	147	ST4843	wzi64	NDM-1	OXA-1;OXA-9;TEM-1^	CTX-M-15	SHV-11^	ΔOmpK35;OmpK36insGD
SAMN16878190	SAMN16878190		USA	2019	27588	147	ST4843	wzi64	NDM-1	OXA-1;OXA-9;TEM-1^	CTX-M-15	SHV-11^	ΔOmpK35;OmpK36insGD
SAMN16878192	SAMN16878192		USA	2019	27588	147	ST4843	wzi64	NDM-1	OXA-1;OXA-9;TEM-1^	CTX-M-15	SHV-11^	ΔOmpK35;OmpK36insGD
SAMN16878193	SAMN16878193		USA	2020	33759/668/9219	147	ST4843	wzi64	NDM-1	OXA-1;OXA-9;TEM-1^	CTX-M-15	SHV-11^	ΔOmpK35;OmpK36insGD
SAMN16878194	SAMN16878194		USA	2020	27604	147	ST4843	wzi64	NDM-1	OXA-1	CTX-M-15	SHV-11^	ΔOmpK35;OmpK36insGD
SAMN16878195	SAMN16878195		USA	2020	33759/668/9219	147	ST4843	wzi64	NDM-1	OXA-1;OXA-9;TEM-1^	CTX-M-15	SHV-11^	ΔOmpK35;OmpK36insGD
SAMN16878196	SAMN16878196		USA	2020	27604	147	ST4843	wzi64	NDM-1	OXA-1	CTX-M-15	SHV-11^	ΔOmpK35;OmpK36insGD
SAMN16878197	SAMN16878197		USA	2020	27604	147	ST4843	wzi64	NDM-1	OXA-1	CTX-M-15	SHV-11^	ΔOmpK35;OmpK36insGD
SAMN16878199	SAMN16878199		USA	2020	27604	147	ST4843	wzi64	NDM-1	OXA-1	CTX-M-15	SHV-11^	ΔOmpK35;OmpK36insGD
SAMN16878200	SAMN16878200		USA	2020	27604	147	ST4843	wzi64	NDM-1	OXA-1	CTX-M-15	SHV-11^	ΔOmpK35;OmpK36insGD
SAMN16878202	SAMN16878202		USA	2020	27604	147	ST4843	wzi64	NDM-1	OXA-1	CTX-M-15	SHV-11^	ΔOmpK35;OmpK36insGD
SAMN16878209	SAMN16878209		USA	2020	27604	147	ST4843	wzi64	NDM-1	OXA-1	CTX-M-15	SHV-11^	ΔOmpK35;OmpK36insGD
SAMN16895810	SAMN16895810		USA	2018	33759/668/9219	147	ST4843	wzi64	NDM-1	OXA-1;OXA-9;TEM-1^	CTX-M-15	SHV-11^	ΔOmpK35;OmpK36insGD
SAMN16895813	SAMN16895813		USA	2018	33759/668/9219	147	ST4843	wzi64	NDM-1	OXA-1;OXA-9;TEM-1^	CTX-M-15	SHV-11^	ΔOmpK35;OmpK36insGD
SAMN16895818	SAMN16895818		USA	2019	27666	147	ST4843	wzi64	NDM-1	OXA-1	CTX-M-15	SHV-11^	ΔOmpK35;OmpK36insGD
SAMN16895819	SAMN16895819		USA	2019	33759/668/9219	147	ST4843	wzi64	NDM-1	OXA-1;OXA-9;TEM-1^	CTX-M-15	SHV-11^	ΔOmpK35;OmpK36insGD
SAMN16895820	SAMN16895820		USA	2019	33759/668/9219	147	ST4843	wzi64	NDM-1	OXA-1;OXA-9;TEM-1^	CTX-M-15	SHV-11^	ΔOmpK35;OmpK36insGD
SAMN16940549	SAMN16940549		USA	2019	33759/668/9219	147	ST4843	wzi64	NDM-1	OXA-1;OXA-9;TEM-1^	CTX-M-15	SHV-11^	ΔOmpK35;OmpK36insGD
SAMN16940556	SAMN16940556		USA	2019	33759/668/9219	147	ST4843	wzi64	NDM-1	OXA-1;OXA-9;TEM-1^	CTX-M-15	SHV-11^	ΔOmpK35;OmpK36insGD
SAMN16940557	SAMN16940557		USA	2019	33759/668/9219	147	ST4843	wzi64	NDM-1	OXA-1;OXA-9;TEM-1^	CTX-M-15	SHV-11^	ΔOmpK35;OmpK36insGD
SAMN16940674	SAMN16940674		USA	2019	27707	147	ST4843	wzi64	NDM-1	OXA-1;OXA-9;TEM-1^	CTX-M-15	SHV-11^	OmpK36insGD
SAMN16940766	SAMN16940766		USA	2020	27709	147	ST4843	wzi64	NDM-1	OXA-1;OXA-9;TEM-1^	CTX-M-15	SHV-11^	ΔOmpK35;OmpK36insGD
SAMN17981860	SAMN17981860		Singapore	2019	27574	147	ST4843	wzi64	NDM-1	OXA-1;OXA-9;TEM-1^	CTX-M-15	SHV-11^	ΔOmpK35;ΔOmpK36
SAMN18511030	SAMN18511030		USA	2019	25987	147	ST147	wzi64	NDM-1	OXA-1;OXA-9;TEM-1^	CTX-M-15	SHV-11^	ΔOmpK35;OmpK36_C25T
SAMN18511031	SAMN18511031		USA	2019	25988/25989/25992	147	ST147	wzi64	NDM-1	OXA-1;OXA-9;TEM-1^	CTX-M-15	SHV-11^	ΔOmpK35;OmpK36_C25T
SAMN18511032	SAMN18511032		USA	2019	25988/25989/25992	147	ST147	wzi64	NDM-1	OXA-1;OXA-9;TEM-1^	CTX-M-15	SHV-11^	ΔOmpK35;OmpK36_C25T
SAMN18511033	SAMN18511033		USA	2019	25990	147	ST147	wzi64	NDM-1	OXA-1;OXA-9;TEM-1^	CTX-M-15	SHV-11^	ΔOmpK35;OmpK36_C25T
SAMN18511034	SAMN18511034		USA	2019	25991	147	ST147	wzi64	NDM-1	OXA-1;OXA-9;TEM-1^	CTX-M-15	SHV-11^	ΔOmpK35;OmpK36_C25T
SAMN18511035	SAMN18511035		USA	2019	25988/25989/25992	147	ST147	wzi64	NDM-1	OXA-1;OXA-9;TEM-1^	CTX-M-15	SHV-11^	ΔOmpK35;OmpK36_C25T
SAMN18511037	SAMN18511037		USA	2019	25993	147	ST147	wzi64	NDM-1	OXA-1;OXA-9;TEM-1^	CTX-M-15	SHV-11^	ΔOmpK35;OmpK36_C25T
SAMN18511038	SAMN18511038		USA	2019	25988/25989/25992	147	ST147	wzi64	NDM-1	OXA-1;OXA-9;TEM-1^	CTX-M-15	SHV-11^	ΔOmpK35;OmpK36_C25T
SAMN18511039	SAMN18511039		USA	2019	25993	147	ST147	wzi64	NDM-1	OXA-1;OXA-9;TEM-1^	CTX-M-15	SHV-11^	ΔOmpK35;OmpK36_C25T
SAMN18511040	SAMN18511040		USA	2019	25988/25989/25992	147	ST147	wzi64	NDM-1	OXA-1;OXA-9;TEM-1^	CTX-M-15	SHV-11^	ΔOmpK35;OmpK36_C25T
SAMN18913824	SAMN18913824			2016	9243	147	ST147	wzi64	NDM-1	OXA-1;OXA-9;TEM-1^	CTX-M-15	SHV-11^	ΔOmpK35
SAMN18913825	SAMN18913825		Germany	2016	9242	147	ST147	wzi64	NDM-1	OXA-1;OXA-9;TEM-1^	CTX-M-15	SHV-11^	ΔOmpK35
SAMN18913826	SAMN18913826		Germany	2016	9242	147	ST147	wzi64	NDM-1	OXA-1;OXA-9;TEM-1^	CTX-M-15	SHV-11^	ΔOmpK35
SAMN18913829	SAMN18913829				9225	147	ST147	wzi64	NDM-1	OXA-9;TEM-1^	CTX-M-15	SHV-11^	ΔOmpK35
SAMN18913830	SAMN18913830				33759/668/9219	147	ST147	wzi64	NDM-1	OXA-9;TEM-1^	CTX-M-15	SHV-11^	ΔOmpK35
SAMN18913831	SAMN18913831				33759/668/9219	147	ST147	wzi64	NDM-1	OXA-9;TEM-1^	CTX-M-15	SHV-11^	ΔOmpK35
SAMN18913837	SAMN18913837				9257	147	ST147	wzi64	NDM-1	OXA-9;TEM-1^	CTX-M-15	SHV-11^	ΔOmpK35
SAMN18913838	SAMN18913838	Siena	Italy	2019	6683/9245/9248/9258	147	ST147	wzi64	NDM-1	OXA-1;OXA-9;TEM-1^	CTX-M-15	SHV-11^	ΔOmpK35
SAMN18913839	SAMN18913839	Siena	Italy	2019	9259	147	ST147	wzi64	NDM-1	OXA-1;OXA-9;TEM-1^	CTX-M-15	SHV-11^	ΔOmpK35
SAMN18913840	SAMN18913840	Siena	Italy	2019	7314/9236/9250/9251/9253/9256/9262	147	ST147	wzi64	NDM-1	OXA-1	CTX-M-15	SHV-11^	ΔOmpK35
SAMN18913841	SAMN18913841	Siena	Italy	2019	9260	147	ST147	wzi64	NDM-1	OXA-1;OXA-9;TEM-1^	CTX-M-15	SHV-11^	ΔOmpK35
SAMN18913842	SAMN18913842	Siena	Italy	2019	7314/9236/9250/9251/9253/9256/9262	147	ST147	wzi64	NDM-1	OXA-1	CTX-M-15	SHV-11^	ΔOmpK35
SAMN18913844	SAMN18913844	Siena	Italy	2019	7314/9236/9250/9251/9253/9256/9262	147	ST147	wzi64	NDM-1		CTX-M-15	SHV-11^	ΔOmpK35
SAMN18913845	SAMN18913845	Siena	Italy	2019	7519/9248	147	ST147	wzi64	NDM-1	OXA-1;OXA-9;TEM-1^	CTX-M-15	SHV-11^	ΔOmpK35
SAMN18913846	SAMN18913846	Siena	Italy	2019	7314/9236/9250/9251/9253/9256/9262	147	ST147	wzi64	NDM-1	OXA-1	CTX-M-15	SHV-11^	ΔOmpK35
SAMN18913847	SAMN18913847	Siena	Italy	2019	7314/9236/9250/9251/9253/9256/9262	147	ST147	wzi64	NDM-1	OXA-1	CTX-M-15	SHV-11^	ΔOmpK35
SAMN18913848	SAMN18913848	Siena	Italy	2019	7314/9236/9250/9251/9253/9256/9262	147	ST147	wzi64	NDM-1	OXA-1	CTX-M-15	SHV-11^	ΔOmpK35
SAMN18913849	SAMN18913849	Siena	Italy	2019	7314/9236/9250/9251/9253/9256/9262	147	ST147	wzi64	NDM-1	OXA-1	CTX-M-15	SHV-11^	ΔOmpK35
SAMN18913850	SAMN18913850	Siena	Italy	2019	7314/9236/9250/9251/9253/9256/9262	147	ST147	wzi64	NDM-1	OXA-1	CTX-M-15	SHV-11^	ΔOmpK35
SAMN18913852	SAMN18913852	Siena	Italy	2019	7314/9236/9250/9251/9253/9256/9262	147	ST147	wzi64	NDM-1	OXA-1	CTX-M-15	SHV-11^	ΔOmpK35
SAMN18913853	SAMN18913853	Siena	Italy	2019	7314/9236/9250/9251/9253/9256/9262	147	ST147	wzi64	NDM-1	OXA-1	CTX-M-15	SHV-11^	ΔOmpK35
SAMN18913854	SAMN18913854	Siena	Italy	2019	7314	147	ST147	wzi64	NDM-1	OXA-1	CTX-M-15	SHV-11^	ΔOmpK35
SAMN18913855	SAMN18913855	Siena	Italy	2019	7314/9236/9250/9251/9253/9256/9262	147	ST147	wzi64	NDM-1	OXA-1	CTX-M-15	SHV-11^	ΔOmpK35
SAMN18913856	SAMN18913856	Siena	Italy	2019	7314/9236/9250/9251/9253/9256/9262	147	ST147	wzi64	NDM-1	OXA-1	CTX-M-15	SHV-11^	ΔOmpK35
SAMN18913857	SAMN18913857	Siena	Italy	2019	7314/9236/9250/9251/9253/9256/9262	147	ST147	wzi64	NDM-1	OXA-1	CTX-M-15	SHV-11^	ΔOmpK35
SAMN18913858	SAMN18913858	Siena	Italy	2019	7314/9236/9250/9251/9253/9256/9262	147	ST147	wzi64	NDM-1	OXA-1	CTX-M-15	SHV-11^	ΔOmpK35
SAMN18913859	SAMN18913859	Siena	Italy	2019	7314/9236/9250/9251/9253/9256/9262	147	ST147	wzi64	NDM-1	OXA-1	CTX-M-15	SHV-11^	ΔOmpK35
SAMN18913860	SAMN18913860	Siena	Italy	2019	7314/9236/9250/9251/9253/9256/9262	147	ST147	wzi64	NDM-1	OXA-1	CTX-M-15	SHV-11^	ΔOmpK35
SAMN18913861	SAMN18913861	Siena	Italy	2019	7314/9236/9250/9251/9253/9256/9262	147	ST147	wzi64	NDM-1	OXA-1	CTX-M-15	SHV-11^	ΔOmpK35
SAMN18913862	SAMN18913862	Siena	Italy	2019	7314/9236/9250/9251/9253/9256/9262	147	ST147	wzi64	NDM-1	OXA-1	CTX-M-15	SHV-11^	ΔOmpK35
SAMN18913863	SAMN18913863	Siena	Italy	2019	7314/9236/9250/9251/9253/9256/9262	147	ST147	wzi64	NDM-1	OXA-1	CTX-M-15	SHV-11^	ΔOmpK35
SAMN18913864	SAMN18913864	Siena	Italy	2019	7314/9236/9250/9251/9253/9256/9262	147	ST147	wzi64	NDM-1	OXA-1	CTX-M-15	SHV-11^	ΔOmpK35
SAMN18913865	SAMN18913865	Siena	Italy	2019	7314/9236/9250/9251/9253/9256/9262	147	ST147	wzi64	NDM-1	OXA-1	CTX-M-15	SHV-11^	ΔOmpK35
SAMN18913866	SAMN18913866	Siena	Italy	2019	7314/9236/9250/9251/9253/9256/9262	147	ST147	wzi64	NDM-1	OXA-1	CTX-M-15	SHV-11^	ΔOmpK35
SAMN18913867	SAMN18913867	Siena	Italy	2019	7314/9236/9250/9251/9253/9256/9262	147	ST147	wzi64	NDM-1	OXA-1	CTX-M-15	SHV-11^	ΔOmpK35
SAMN18913868	SAMN18913868	Siena	Italy	2019	7314/9236/9250/9251/9253/9256/9262	147	ST147	wzi64	NDM-1	OXA-1	CTX-M-15	SHV-11^	ΔOmpK35
SAMN18913869	SAMN18913869	Siena	Italy	2019	7314/9236/9250/9251/9253/9256/9262	147	ST147	wzi64	NDM-1	OXA-1	CTX-M-15	SHV-11^	ΔOmpK35
SAMN18913870	SAMN18913870	Siena	Italy	2019	7314/9236/9250/9251/9253/9256/9262	147	ST147	wzi64	NDM-1	OXA-1	CTX-M-15	SHV-11^	ΔOmpK35
SAMN18913871	SAMN18913871	Siena	Italy	2019	9264	147	ST147	wzi64	NDM-1	OXA-1	CTX-M-15	SHV-11^	ΔOmpK35
SAMN18913872	SAMN18913872	Siena	Italy	2019	7314/9236/9250/9251/9253/9256/9262	147	ST147	wzi64	NDM-1	OXA-1	CTX-M-15	SHV-11^	ΔOmpK35
SAMN18913873	SAMN18913873	Siena	Italy	2019	7314/9236/9250/9251/9253/9256/9262	147	ST147	wzi64	NDM-1	OXA-1	CTX-M-15	SHV-11^	ΔOmpK35
SAMN18913874	SAMN18913874	Siena	Italy	2019	9226	147	ST147	wzi64	NDM-1	OXA-1;OXA-9;TEM-1^	CTX-M-15	SHV-11^	ΔOmpK35
SAMN18913875	SAMN18913875	Siena	Italy	2019	7314/9236/9250/9251/9253/9256/9262	147	ST147	wzi64	NDM-1	OXA-1	CTX-M-15	SHV-11^	ΔOmpK35
SAMN18913876	SAMN18913876	Siena	Italy	2019	7314/9236/9250/9251/9253/9256/9262	147	ST147	wzi64	NDM-1	OXA-1	CTX-M-15	SHV-11^	ΔOmpK35
SAMN18913877	SAMN18913877	Siena	Italy	2019	7314/9236/9250/9251/9253/9256/9262	147	ST147	wzi64	NDM-1	OXA-1	CTX-M-15	SHV-11^	ΔOmpK35
SAMN18913878	SAMN18913878	Siena	Italy	2019	9227	147	ST147	wzi64	NDM-1	OXA-1;TEM-1^	CTX-M-15	SHV-11^	ΔOmpK35
SAMN18913879	SAMN18913879	Siena	Italy	2019	7314/9236/9250/9251/9253/9256/9262	147	ST147	wzi64	NDM-1	OXA-1	CTX-M-15	SHV-11^	ΔOmpK35
SAMN18913880	SAMN18913880	Siena	Italy	2019	7314/9236/9250/9251/9253/9256/9262	147	ST147	wzi64	NDM-1	OXA-1	CTX-M-15	SHV-11^	ΔOmpK35
SAMN18913881	SAMN18913881	Siena	Italy	2019	9228	147	ST147	wzi64	NDM-1	OXA-1	CTX-M-15	SHV-11^	ΔOmpK35;ΔOmpK36
SAMN18913882	SAMN18913882	Siena	Italy	2019	7314/9236/9250/9251/9253/9256/9262	147	ST147	wzi64	NDM-1	OXA-1	CTX-M-15	SHV-11^	ΔOmpK35
SAMN18913883	SAMN18913883	Siena	Italy	2019	7314/9236/9250/9251/9253/9256/9262	147	ST147	wzi64	NDM-1	OXA-1	CTX-M-15	SHV-11^	ΔOmpK35
SAMN18913884	SAMN18913884	Siena	Italy	2019	7314/9236/9250/9251/9253/9256/9262	147	ST147	wzi64	NDM-1	OXA-1	CTX-M-15	SHV-11^	ΔOmpK35
SAMN18913885	SAMN18913885	Siena	Italy	2019	7314/9236/9250/9251/9253/9256/9262	147	ST147	wzi64	NDM-1	OXA-1	CTX-M-15	SHV-11^	ΔOmpK35
SAMN18913886	SAMN18913886	Siena	Italy	2019	9240/9247	147	ST147	wzi64	NDM-1	OXA-1;OXA-9;TEM-1^	CTX-M-15	SHV-11^	ΔOmpK35
SAMN18913887	SAMN18913887	Siena	Italy	2019	7314/9236/9250/9251/9253/9256/9262	147	ST147	wzi64	NDM-1	OXA-1	CTX-M-15	SHV-11^	ΔOmpK35
SAMN18913888	SAMN18913888	Siena	Italy	2019	7314/9236/9250/9251/9253/9256/9262	147	ST147	wzi64	NDM-1	OXA-1	CTX-M-15	SHV-11^	ΔOmpK35
SAMN18913889	SAMN18913889	Siena	Italy	2019	7314/9236/9250/9251/9253/9256/9262	147	ST147	wzi64	NDM-1	OXA-1	CTX-M-15	SHV-11^	ΔOmpK35
SAMN18913890	SAMN18913890	Siena	Italy	2019	7314/9236/9250/9251/9253/9256/9262	147	ST147	wzi64	NDM-1	OXA-1	CTX-M-15	SHV-11^	ΔOmpK35
SAMN18913891	SAMN18913891	Siena	Italy	2019	7314	147	ST147	wzi64	NDM-1	OXA-1	CTX-M-15	SHV-11^	ΔOmpK35
SAMN18913892	SAMN18913892	Siena	Italy	2019	7314/9236/9250/9251/9253/9256/9262	147	ST147	wzi64	NDM-1	OXA-1	CTX-M-15	SHV-11^	ΔOmpK35
SAMN18913893	SAMN18913893	Siena	Italy	2019	9226	147	ST147	wzi64	NDM-1	OXA-1;OXA-9;TEM-1^	CTX-M-15	SHV-11^	ΔOmpK35
SAMN18913894	SAMN18913894	Siena	Italy	2019	7314/9236/9250/9251/9253/9256/9262	147	ST147	wzi64	NDM-1	OXA-1	CTX-M-15	SHV-11^	ΔOmpK35
SAMN18913895	SAMN18913895	Siena	Italy	2019	7314/9236/9250/9251/9253/9256/9262	147	ST147	wzi64	NDM-1	OXA-1	CTX-M-15	SHV-11^	ΔOmpK35
SAMN18913896	SAMN18913896	Siena	Italy	2019	9229	147	ST147	wzi64	NDM-1	OXA-1;OXA-9;TEM-1^	CTX-M-15	SHV-11^	ΔOmpK35
SAMN18913897	SAMN18913897	Siena	Italy	2019	7314/9236/9250/9251/9253/9256/9262	147	ST147	wzi64	NDM-1	OXA-1	CTX-M-15	SHV-11^	ΔOmpK35
SAMN18913898	SAMN18913898	Siena	Italy	2019	9230/9246	147	ST147	wzi64	NDM-1	OXA-1	CTX-M-15	SHV-11^	ΔOmpK35
SAMN18913899	SAMN18913899	Siena	Italy	2019	9230/9246	147	ST147	wzi64	NDM-1	OXA-1	CTX-M-15	SHV-11^	ΔOmpK35
SAMN18913900	SAMN18913900	Siena	Italy	2019	9231	147	ST147	wzi64	NDM-1	OXA-1	CTX-M-15	SHV-11^	ΔOmpK35
SAMN18913901	SAMN18913901	Siena	Italy	2019	9232	147	ST147	wzi64	NDM-1	OXA-1;OXA-9;TEM-1^	CTX-M-15	SHV-11^	ΔOmpK35
SAMN18913902	SAMN18913902	Siena	Italy	2019	9233	147	ST147	wzi64	NDM-1	OXA-1	CTX-M-15	SHV-11^	ΔOmpK35;OmpK36_C25T
SAMN18913903	SAMN18913903	Siena	Italy	2019	9234	147	ST147	wzi64	NDM-1	OXA-1;OXA-9;TEM-1^	CTX-M-15	SHV-11^	ΔOmpK35
SAMN18913904	SAMN18913904	Siena	Italy	2019	7314/9236/9250/9251/9253/9256/9262	147	ST147	wzi64	NDM-1	OXA-1	CTX-M-15	SHV-11^	ΔOmpK35
SAMN18913905	SAMN18913905	Siena	Italy	2019	9235	147	ST147	wzi64	NDM-1	OXA-1;OXA-9;TEM-1^	CTX-M-15	SHV-11^	ΔOmpK35
SAMN18913906	SAMN18913906	Siena	Italy	2019	7314/9236/9250/9251/9253/9256/9262	147	ST147	wzi64	NDM-1	OXA-1	CTX-M-15	SHV-11^	ΔOmpK35
SAMN18913907	SAMN18913907	Siena	Italy	2019	7314/9236/9250/9251/9253/9256/9262	147	ST147	wzi64	NDM-1	OXA-1	CTX-M-15	SHV-11^	ΔOmpK35
SAMN18913908	SAMN18913908	Siena	Italy	2019	7314/9236/9250/9251/9253/9256/9262	147	ST147	wzi64	NDM-1	OXA-1	CTX-M-15	SHV-11^	ΔOmpK35
SAMN18913909	SAMN18913909	Siena	Italy	2019	7314/9236/9250/9251/9253/9256/9262	147	ST147	wzi64	NDM-1	OXA-1	CTX-M-15	SHV-11^	ΔOmpK35
SAMN18913910	SAMN18913910	Siena	Italy	2019	7314/9236/9250/9251/9253/9256/9262	147	ST147	wzi64	NDM-1	OXA-1	CTX-M-15	SHV-11^	ΔOmpK35
SAMN18913911	SAMN18913911	Siena	Italy	2019	9239/9258	147	ST147	wzi64	NDM-1	OXA-9;TEM-1^	CTX-M-15	SHV-11^	ΔOmpK35
SAMN18913912	SAMN18913912	Siena	Italy	2019	7314/9236/9250/9251/9253/9256/9262	147	ST147	wzi64	NDM-1	OXA-1	CTX-M-15	SHV-11^	ΔOmpK35
SAMN18913913	SAMN18913913	Siena	Italy	2019	7314/9236/9250/9251/9253/9256/9262	147	ST147	wzi64	NDM-1	OXA-1	CTX-M-15	SHV-11^	ΔOmpK35
SAMN18913914	SAMN18913914	Siena	Italy	2019	9236	147	ST147	wzi64	NDM-1	OXA-1	CTX-M-15	SHV-11^	ΔOmpK35
SAMN18913915	SAMN18913915	Siena	Italy	2019	9237	147	ST147	wzi64	NDM-1	OXA-1	CTX-M-15	SHV-11^	ΔOmpK35
SAMN18913916	SAMN18913916	Siena	Italy	2019	7314/9236/9250/9251/9253/9256/9262	147	ST147	wzi64	NDM-1	OXA-1	CTX-M-15	SHV-11^	ΔOmpK35
SAMN18913917	SAMN18913917	Siena	Italy	2019	9238	147	ST147	wzi64	NDM-1	OXA-1	CTX-M-15	SHV-11^	ΔOmpK35
SAMN18913918	SAMN18913918	Siena	Italy	2019	9239/9258	147	ST147	wzi64	NDM-1	OXA-9;TEM-1^	CTX-M-15	SHV-11^	ΔOmpK35
SAMN18913919	SAMN18913919	Siena	Italy	2019	7314/9236/9250/9251/9253/9256/9262	147	ST147	wzi64	NDM-1	OXA-1	CTX-M-15	SHV-11^	ΔOmpK35
SAMN18913920	SAMN18913920	Siena	Italy	2019	7314/9236/9250/9251/9253/9256/9262	147	ST147	wzi64	NDM-1	OXA-1	CTX-M-15	SHV-11^	ΔOmpK35
SAMN18913921	SAMN18913921	Siena	Italy	2019	9234	147	ST147	wzi64	NDM-1	OXA-1;OXA-9;TEM-1^	CTX-M-15	SHV-11^	ΔOmpK35
SAMN18913922	SAMN18913922	Siena	Italy	2019	9230/9246	147	ST147	wzi64	NDM-1	OXA-1	CTX-M-15	SHV-11^	ΔOmpK35
SAMN18913923	SAMN18913923	Siena	Italy	2019	9234	147	ST147	wzi64	NDM-1	OXA-1;OXA-9;TEM-1^	CTX-M-15	SHV-11^	ΔOmpK35
SAMN18913924	SAMN18913924	Siena	Italy	2020	7314/9236/9250/9251/9253/9256/9262	147	ST147	wzi64	NDM-1	OXA-1	CTX-M-15	SHV-11^	ΔOmpK35
SAMN18913925	SAMN18913925	Siena	Italy	2020	7314/9236/9250/9251/9253/9256/9262	147	ST147	wzi64	NDM-1	OXA-1	CTX-M-15	SHV-11^	ΔOmpK35
SAMN18913926	SAMN18913926	Siena	Italy	2020	7314/9236/9250/9251/9253/9256/9262	147	ST147	wzi64	NDM-1	OXA-1	CTX-M-15	SHV-11^	ΔOmpK35
SAMN18913927	SAMN18913927	Siena	Italy	2020	9234	147	ST147	wzi64	NDM-1	OXA-1;OXA-9;TEM-1^	CTX-M-15	SHV-11^	ΔOmpK35
SAMN18913928	SAMN18913928	Siena	Italy	2020	9244	147	ST147	wzi64	NDM-1	OXA-1;OXA-9;TEM-1^	CTX-M-15	SHV-11^	ΔOmpK35
SAMN18913929	SAMN18913929	Siena	Italy	2020	9244	147	ST147	wzi64	NDM-1	OXA-1;OXA-9;TEM-1^	CTX-M-15	SHV-11^	ΔOmpK35
SAMN18913930	SAMN18913930	Siena	Italy	2020	7314/9236/9250/9251/9253/9256/9262	147	ST147	wzi64	NDM-1	OXA-1	CTX-M-15	SHV-11^	ΔOmpK35
SAMN18913931	SAMN18913931	Siena	Italy	2020	7314/9236/9250/9251/9253/9256/9262	147	ST147	wzi64	NDM-1	OXA-1	CTX-M-15	SHV-11^	ΔOmpK35
SAMN18913932	SAMN18913932	Siena	Italy	2020	7314/9236/9250/9251/9253/9256/9262	147	ST147	wzi64	NDM-1	OXA-1	CTX-M-15	SHV-11^	ΔOmpK35
SAMN18913933	SAMN18913933	Siena	Italy	2019	9234	147	ST147	wzi64	NDM-1	OXA-1;OXA-9;TEM-1^	CTX-M-15	SHV-11^	ΔOmpK35
SAMN18913934	SAMN18913934	Siena	Italy	2020	7314/9236/9250/9251/9253/9256/9262	147	ST147	wzi64	NDM-1	OXA-1	CTX-M-15	SHV-11^	ΔOmpK35
SAMN18913936	SAMN18913936	Siena	Italy	2019	6683/9245/9248/9258	147	ST147	wzi64	NDM-1	OXA-1;OXA-9;TEM-1^	CTX-M-15	SHV-11^	ΔOmpK35
SAMN18913937	SAMN18913937	Siena	Italy	2019	6683/9245/9248/9258	147	ST147	wzi64	NDM-1	OXA-1;OXA-9;TEM-1^	CTX-M-15	SHV-11^	ΔOmpK35
SAMN18913938	SAMN18913938	Siena	Italy	2019	9230/9246	147	ST147	wzi64	NDM-1	OXA-1	CTX-M-15	SHV-11^	ΔOmpK35
SAMN18913939	SAMN18913939	Siena	Italy	2019	9240/9247	147	ST147	wzi64	NDM-1	OXA-1;OXA-9;TEM-1^	CTX-M-15	SHV-11^	ΔOmpK35
SAMN18913940	SAMN18913940	Siena	Italy	2019	6683/9245/9248/9258	147	ST147	wzi64	NDM-1	OXA-1;OXA-9;TEM-1^	CTX-M-15	SHV-11^	ΔOmpK35
SAMN18913941	SAMN18913941	Siena	Italy	2019	6683/9245/9248/9258	147	ST147	wzi64	NDM-1	OXA-1;OXA-9;TEM-1^	CTX-M-15	SHV-11^	ΔOmpK35
SAMN18913942	SAMN18913942	Siena	Italy	2020	9249/9250/9256	147	ST147	wzi64	NDM-1	OXA-1	CTX-M-15	SHV-11^	ΔOmpK35
SAMN18913943	SAMN18913943	Siena	Italy	2020	7314/9236/9250/9251/9253/9256/9262	147	ST147	wzi64	NDM-1	OXA-1	CTX-M-15	SHV-11^	ΔOmpK35
SAMN18913944	SAMN18913944	Siena	Italy	2020	7314/9236/9250/9251/9253/9256/9262	147	ST147	wzi64	NDM-1	OXA-1	CTX-M-15	SHV-11^	ΔOmpK35
SAMN18913945	SAMN18913945	Siena	Italy	2020	9252	147	ST147	wzi64	NDM-1	OXA-1	CTX-M-15	SHV-11^	ΔOmpK35
SAMN18913946	SAMN18913946	Siena	Italy	2020	7314	147	ST147	wzi64	NDM-1	OXA-1	CTX-M-15	SHV-11^	ΔOmpK35
SAMN18913947	SAMN18913947	Siena	Italy	2020	9254	147	ST147	wzi64	NDM-1	OXA-1;OXA-9;TEM-1^	CTX-M-15	SHV-11^	ΔOmpK35;ΔOmpK36
SAMN18913948	SAMN18913948	Siena	Italy	2020	9255	147	ST147	wzi64	NDM-1	OXA-1	CTX-M-15	SHV-11^	ΔOmpK35
SAMN18913949	SAMN18913949	Siena	Italy	2020	7314/9236/9250/9251/9253/9256/9262	147	ST147	wzi64	NDM-1	OXA-1	CTX-M-15	SHV-11^	ΔOmpK35
SAMN18913950	SAMN18913950	Siena	Italy	2020	7314	147	ST147	wzi64	NDM-1	OXA-1	CTX-M-15	SHV-11^	ΔOmpK35
SAMN18913951	SAMN18913951	Siena	Italy	2020	7314/9236/9250/9251/9253/9256/9262	147	ST147	wzi64	NDM-1	OXA-1	CTX-M-15	SHV-11^	ΔOmpK35
SAMN18913952	SAMN18913952	Siena	Italy	2020	7314/9236/9250/9251/9253/9256/9262	147	ST147	wzi64	NDM-1	OXA-1	CTX-M-15	SHV-11^	ΔOmpK35
SAMN18913953	SAMN18913953	Siena	Italy	2020	9245	147	ST147	wzi64	NDM-1	OXA-1;OXA-9;TEM-1^	CTX-M-15	SHV-11^	ΔOmpK35
SAMN18913954	SAMN18913954	Siena	Italy	2020	6683/9245/9248/9258	147	ST147	wzi64	NDM-1	OXA-1;OXA-9;TEM-1^	CTX-M-15	SHV-11^	ΔOmpK35
SAMN19015804	SAMN19015804		Lebanon	2018	26433	147	ST147	wzi64	NDM-1	OXA-1	CTX-M-15	SHV-11^	ΔOmpK35
SAMN19016606	SAMN19016606		USA	2017	26486	147	ST147	wzi64	NDM-1	OXA-9;TEM-1^	CTX-M-15	SHV-11^	ΔOmpK35
SAMN19016618	SAMN19016618		USA	2018	23036/23044/23048/23068	147	ST147	wzi64	NDM-1	OXA-9;TEM-1^	CTX-M-15	SHV-11^	ΔOmpK35
SAMN19729952	SAMN19729952	Paris	France	2016	27042	147	ST147	wzi64	NDM-1	OXA-1;OXA-9;TEM-1^	CTX-M-15	SHV-11^	ΔOmpK35
SAMN20033588	SAMN20033588		Australia	2019	27179/27191	147	ST147	wzi64	NDM-1	OXA-1;OXA-9;TEM-1^	CTX-M-15	SHV-11^	ΔOmpK35
SAMN20033590	SAMN20033590		Australia	2019	27181	147	ST147	wzi64	NDM-1	OXA-1;OXA-9;TEM-1^	CTX-M-15	SHV-11^	ΔOmpK35
SAMN20033598	SAMN20033598		Australia	2019	27179/27191	147	ST147	wzi64	NDM-1	OXA-1;OXA-9;TEM-1^	CTX-M-15	SHV-11^	ΔOmpK35
SAMN20064850	SAMN20064850		Switzerland	2019	27094	147	ST147	wzi64	NDM-1	OXA-1*;OXA-9;TEM-1^	CTX-M-15	SHV-11^	ΔOmpK35;OmpK36insGD
SAMN20064887	SAMN20064887		Switzerland	2020	27087	147	ST147	wzi64	NDM-1	OXA-1*;OXA-9	CTX-M-15	SHV-11^	ΔOmpK35
SAMN20064904	SAMN20064904		Switzerland	2020	27090	147	ST6668	wzi64	NDM-1	OXA-9;TEM-1^	CTX-M-15	SHV-11^	ΔOmpK35;OmpK36insGD
SAMN20064915	SAMN20064915		Switzerland	2019	6636	147	ST147	wzi64	NDM-1	OXA-1;OXA-9;TEM-1^	CTX-M-15	SHV-11^	ΔOmpK35
SAMN20064949	SAMN20064949		Switzerland	2020	27071	147	ST147	wzi64	NDM-1	OXA-1;OXA-9;TEM-1^	CTX-M-15	SHV-11^	ΔOmpK35
SAMN21163368	SAMN21163368		Singapore	2013	27395	147	ST147	wzi64	NDM-1	OXA-1;OXA-9;TEM-1^	CTX-M-15	SHV-11^	ΔOmpK35
SAMN22657220	SAMN22657220		USA	2021	28497	147	ST147	wzi64	NDM-1	OXA-1;OXA-9;TEM-1^	CTX-M-15	SHV-11^	ΔOmpK35
SAMN24018827	SAMN24018827		United Kingdom	2015	28703	147	ST147	wzi64	NDM-1	DHA-1;OXA-1;OXA-9;TEM-1^	CTX-M-15	SHV-11^	ΔOmpK35
SAMN24018950	SAMN24018950		United Kingdom	2016	9219	147	ST147	wzi64	NDM-1	OXA-1;OXA-9;TEM-1^	CTX-M-15	SHV-11^	ΔOmpK35
SAMN24018957	SAMN24018957		United Kingdom	2016	17048	147	ST147	wzi64	NDM-1	OXA-1;OXA-9;TEM-1^	CTX-M-15	SHV-11^	ΔOmpK35
SAMN24019558	SAMN24019558		United Kingdom	2016	28771	147	ST147	wzi64	NDM-1	OXA-1;OXA-9;TEM-1^	CTX-M-15	SHV-11^	ΔOmpK35
SAMN24019694	SAMN24019694		United Kingdom	2014	28762	147	ST147	wzi64	NDM-1	OXA-1;TEM-1^	CTX-M-15	SHV-11^	ΔOmpK35
SAMN24020550	SAMN24020550		United Kingdom	2014	29161	147	ST147	wzi64	NDM-1	OXA-1;OXA-9;TEM-1^	CTX-M-15	SHV-11^	ΔOmpK35
SAMN24020666	SAMN24020666		United Kingdom	2016	29054	147	ST147	wzi64	NDM-1	OXA-1;OXA-9;TEM-1^	CTX-M-15	SHV-11^	ΔOmpK35
SAMN24020701	SAMN24020701		United Kingdom	2014	29284	147	ST147	wzi64	NDM-1	OXA-1;OXA-9;TEM-1^	CTX-M-15;SHV-12		ΔOmpK35
SAMN24020812	SAMN24020812		United Kingdom	2015	29185	147	ST147	wzi64	NDM-1	OXA-1;OXA-9;TEM-1^	CTX-M-15	SHV-11^	ΔOmpK35
SAMN24020827	SAMN24020827		United Kingdom	2014	1609	147	ST147	wzi64	NDM-1	OXA-1;OXA-9;TEM-1^	CTX-M-15	SHV-11^	ΔOmpK35
SAMN24020870	SAMN24020870		United Kingdom	2014	1609	147	ST147	wzi64	NDM-1	OXA-1;OXA-9;TEM-1^	CTX-M-15	SHV-11^	ΔOmpK35
SAMN24021087	SAMN24021087		United Kingdom	2016	33759/668/9219	147	ST147	wzi64	NDM-1	OXA-1;OXA-9;TEM-1^	CTX-M-15	SHV-11^	ΔOmpK35
SAMN24297049	SAMN24297049		United Kingdom	2016	1609	147	ST147	wzi64	NDM-1	OXA-1;OXA-9;TEM-1^	CTX-M-15	SHV-11^	ΔOmpK35
SAMN24297155	SAMN24297155		United Kingdom	2014	29326	147	ST147	wzi64	NDM-1	OXA-1;OXA-9;TEM-1^	CTX-M-15	SHV-11^	ΔOmpK35
SAMN24297206	SAMN24297206		United Kingdom	2014	29161	147	ST147	wzi64	NDM-1	OXA-1;OXA-9;TEM-1^	CTX-M-15	SHV-11^	ΔOmpK35
SAMN24297235	SAMN24297235		United Kingdom	2014	29361	147	ST147	wzi64	NDM-1	OXA-1	CTX-M-15	SHV-11^	ΔOmpK35
SAMN24297247	SAMN24297247		United Kingdom	2014	29284	147	ST147	wzi64	NDM-1	OXA-1;OXA-9;TEM-1^	CTX-M-15		ΔOmpK35
SAMN24297288	SAMN24297288		United Kingdom	2014	29459	147	ST147	wzi64	NDM-1	OXA-1;OXA-9;TEM-1^	CTX-M-15	SHV-11^	ΔOmpK35;ΔOmpK36
SAMN26367825	SAMN26367825		USA	2021	30389	147	ST4843	wzi64	NDM-1	OXA-1;OXA-9;TEM-1^	CTX-M-15	SHV-11^	ΔOmpK35;OmpK36insGD
SAMN26367827	SAMN26367827		USA	2021	30387	147	ST4843	wzi64	NDM-1	OXA-1;TEM-1^	CTX-M-15	SHV-11^	ΔOmpK35;OmpK36insGD
SAMN26367828	SAMN26367828		USA	2021	30385/30394/30628	147	ST4843	wzi64	NDM-1	OXA-1;OXA-9;TEM-1^	CTX-M-15;CTX-M-27	SHV-11^	ΔOmpK35;OmpK36insGD
SAMN26367829	SAMN26367829		USA	2021	30385/30394/30628	147	ST4843	wzi64	NDM-1	OXA-1;OXA-9;TEM-1^	CTX-M-15;CTX-M-27	SHV-11^	ΔOmpK35;OmpK36insGD
SAMN26367830	SAMN26367830		USA	2021	30385/30394/30628	147	ST4843	wzi64	NDM-1	OXA-1;OXA-9;TEM-1^	CTX-M-15	SHV-11^	ΔOmpK35
SAMN26367832	SAMN26367832		USA	2021	30385/30394/30628	147	ST4843	wzi64	NDM-1	OXA-1;OXA-9;TEM-1^	CTX-M-15;CTX-M-27	SHV-11^	ΔOmpK35;OmpK36insGD
SAMN26367833	SAMN26367833		USA	2021	30384	147	ST4843	wzi64	NDM-1	OXA-1;OXA-9;TEM-1^	CTX-M-15;CTX-M-27	SHV-11^	ΔOmpK35;OmpK36insGD
SAMN26367834	SAMN26367834		USA	2021	30383	147	ST4843	wzi64	NDM-1	OXA-1;OXA-9;TEM-1^	CTX-M-15	SHV-11^	ΔOmpK35
SAMN26367884	SAMN26367884		USA	2021	30392/30396	147	ST4843	wzi64	NDM-1	OXA-1;OXA-9;TEM-1^	CTX-M-15	SHV-11^	ΔOmpK35;OmpK36insGD
SAMN26367886	SAMN26367886		USA	2021	27607	147	ST4843	wzi64	NDM-1	OXA-1;TEM-1^	CTX-M-15	SHV-11^	ΔOmpK35;OmpK36insGD
SAMN26367887	SAMN26367887		USA	2021	27607	147	ST4843	wzi64	NDM-1	OXA-1;TEM-1^	CTX-M-15	SHV-11^	ΔOmpK35;OmpK36insGD
SAMN26367888	SAMN26367888		USA	2021	27607	147	ST4843	wzi64	NDM-1	OXA-1;OXA-9;TEM-1^	CTX-M-15;CTX-M-27	SHV-11^	ΔOmpK35;OmpK36insGD
SAMN26367890	SAMN26367890		USA	2021	30385/30394/30628	147	ST4843	wzi64	NDM-1	OXA-1;OXA-9;TEM-1^	CTX-M-15;CTX-M-27	SHV-11^	ΔOmpK35;OmpK36insGD
SAMN26367891	SAMN26367891		USA	2021	30392/30396	147	ST4843	wzi64	NDM-1	OXA-1;OXA-9;TEM-1^		SHV-11^	ΔOmpK35;OmpK36insGD
SAMN26367892	SAMN26367892		USA	2021	27607	147	ST4843	wzi64	NDM-1	OXA-1;OXA-9;TEM-1^	CTX-M-15	SHV-11^	ΔOmpK35;OmpK36insGD
SAMN26367894	SAMN26367894		USA	2021	30392/30396	147	ST4843	wzi64	NDM-1	OXA-1;OXA-9;TEM-1^	CTX-M-15	SHV-11^	ΔOmpK35;OmpK36insGD
SAMN26367895	SAMN26367895		USA	2021	27607	147	ST4843	wzi64	NDM-1	OXA-1;TEM-1^	CTX-M-15	SHV-11^	ΔOmpK35;OmpK36insGD
SAMN26367896	SAMN26367896		USA	2021	27607	147	ST4843	wzi64	NDM-1	OXA-1;OXA-9;TEM-1^	CTX-M-15	SHV-11^	ΔOmpK35;OmpK36insGD
SAMN26367898	SAMN26367898		USA	2021	30385/30394/30628	147	ST4843	wzi64	NDM-1	OXA-1;OXA-9;TEM-1^	CTX-M-15;CTX-M-27	SHV-11^	ΔOmpK35;OmpK36insGD
SAMN26367899	SAMN26367899		USA	2021	27607	147	ST4843	wzi64	NDM-1	OXA-1;OXA-9;TEM-1^	CTX-M-15;CTX-M-27	SHV-11^	ΔOmpK35;OmpK36insGD
SAMN26367900	SAMN26367900		USA	2021	27607	147	ST4843	wzi64	NDM-1	OXA-1;OXA-9;TEM-1^	CTX-M-15	SHV-11^	ΔOmpK35;OmpK36insGD
SAMN26367901	SAMN26367901		USA	2021	30385/30394/30628	147	ST4843	wzi64	NDM-1	OXA-1;OXA-9;TEM-1^	CTX-M-15	SHV-11^	ΔOmpK35
SAMN26367902	SAMN26367902		USA	2021	30393	147	ST4843	wzi64	NDM-1	OXA-1;OXA-9;TEM-1^	CTX-M-15	SHV-11^	ΔOmpK35
SAMN26367903	SAMN26367903		USA	2021	30385/30394/30628	147	ST4843	wzi64	NDM-1	OXA-1;OXA-9;TEM-1^	CTX-M-15;CTX-M-27	SHV-11^	ΔOmpK35;OmpK36insGD
SAMN26398891	SAMN26398891		USA	2021	30385/30394/30628	147	ST4843	wzi64	NDM-1	OXA-1;OXA-9;TEM-1^	CTX-M-15;CTX-M-27	SHV-11^	ΔOmpK35;OmpK36insGD
SAMN26398892	SAMN26398892		USA	2021	30628	147	ST4843	wzi64	NDM-1	OXA-1	CTX-M-15;CTX-M-27	SHV-11^	ΔOmpK35;OmpK36insGD
SAMN26398893	SAMN26398893		USA	2021	30385/30394/30628	147	ST4843	wzi64	NDM-1	OXA-1;OXA-9;TEM-1^	CTX-M-15;CTX-M-27	SHV-11^	ΔOmpK35
SAMN26417388	SAMN26417388		USA	2021	30647	147	ST4843	wzi64	NDM-1	OXA-1;OXA-9;TEM-1^	CTX-M-15;CTX-M-27	SHV-11^	ΔOmpK35;OmpK36insGD
SAMN26417389	SAMN26417389		USA	2021	30392/30396	147	ST4843	wzi64	NDM-1	OXA-1;OXA-9;TEM-1^	CTX-M-15	SHV-11^	ΔOmpK35;OmpK36insGD
SAMN26417405	SAMN26417405		USA	2021	30641	147	ST4843	wzi64	NDM-1	OXA-1;OXA-9;TEM-1^	CTX-M-15	SHV-11^	ΔOmpK35;OmpK36insGD
SAMN26417542	SAMN26417542		USA	2021	30392/30396	147	ST4843	wzi64	NDM-1	OXA-1;OXA-9;TEM-1^	CTX-M-15	SHV-11^	ΔOmpK35;OmpK36insGD
SAMN26417543	SAMN26417543		USA	2021	27607	147	ST4843	wzi64	NDM-1	OXA-1;OXA-9;TEM-1^	CTX-M-15;CTX-M-27	SHV-11^	ΔOmpK35;OmpK36insGD
SAMN26417544	SAMN26417544		USA	2021	30649	147	ST4843	wzi64	NDM-1	OXA-1;OXA-9;TEM-1^	CTX-M-15	SHV-11^	ΔOmpK35;OmpK36insGD
SAMN26417545	SAMN26417545		USA	2021	27607	147	ST4843	wzi64	NDM-1	OXA-1;OXA-9;TEM-1^	CTX-M-15;CTX-M-27	SHV-11^	ΔOmpK35;OmpK36insGD
SAMN26417546	SAMN26417546		USA	2021	27607	147	ST4843	wzi64	NDM-1	OXA-1;OXA-9;TEM-1^	CTX-M-15;CTX-M-27	SHV-11^	ΔOmpK35;OmpK36insGD
SAMN26417556	SAMN26417556		USA	2021	27588	147	ST4843	wzi64	NDM-1	OXA-1;OXA-9;TEM-1^	CTX-M-15	SHV-11^	ΔOmpK35;OmpK36insGD
SAMN26417919	SAMN26417919		USA	2020	27607	147	ST4843	wzi64	NDM-1	OXA-1;OXA-9;TEM-1^	CTX-M-15;CTX-M-27	SHV-11^	ΔOmpK35;OmpK36insGD
SAMN26417920	SAMN26417920		USA	2020	30670	147	ST4843	wzi64	NDM-1	OXA-1;OXA-9;TEM-1^	CTX-M-15	SHV-11^	ΔOmpK35;OmpK36insGD
SAMN26529439	SAMN26529439		South Korea	2020	30789	147	ST147	wzi64	NDM-1	OXA-1	CTX-M-15	SHV-229*	ΔOmpK35
SAMN26529440	SAMN26529440		South Korea	2020	30788	147	ST147	wzi64	NDM-1	OXA-1	CTX-M-15	SHV-229*	ΔOmpK35
SAMN26529441	SAMN26529441		South Korea	2020	30781	147	ST147	wzi64	NDM-1	OXA-1	CTX-M-15	SHV-229*	ΔOmpK35
SAMN26529442	SAMN26529442		South Korea	2020	30781	147	ST147	wzi64	NDM-1	OXA-1	CTX-M-15	SHV-229*	ΔOmpK35
SAMN26529443	SAMN26529443		South Korea	2020	30784	147	ST147	wzi64	NDM-1	OXA-1	CTX-M-15	SHV-229*	ΔOmpK35
SAMN26529444	SAMN26529444		South Korea	2020	30781	147	ST147	wzi64	NDM-1	OXA-1	CTX-M-15	SHV-229*	ΔOmpK35
SAMN26529445	SAMN26529445		South Korea	2020	30783	147	ST147	wzi64	NDM-1	OXA-1	CTX-M-15	SHV-229*	ΔOmpK35
SAMN26529446	SAMN26529446		South Korea	2020	30781	147	ST147	wzi64	NDM-1	OXA-1	CTX-M-15	SHV-229*	ΔOmpK35
SAMN26529447	SAMN26529447		South Korea	2020	30782	147	ST147	wzi64	NDM-1	OXA-1	CTX-M-15	SHV-229*	ΔOmpK35
SAMN26529448	SAMN26529448		South Korea	2020	30781	147	ST147	wzi64	NDM-1	OXA-1	CTX-M-15	SHV-229*	ΔOmpK35
SAMN26529449	SAMN26529449		South Korea	2020	30787	147	ST147	wzi64	NDM-1	OXA-1	CTX-M-15	SHV-229*	ΔOmpK35
SAMN26529450	SAMN26529450		South Korea	2020	30786	147	ST147	wzi64	NDM-1	OXA-1	CTX-M-15	SHV-229*	ΔOmpK35
SAMN26529451	SAMN26529451		South Korea	2020	30781	147	ST147	wzi64	NDM-1	OXA-1	CTX-M-15	SHV-229*	ΔOmpK35
SAMN26529452	SAMN26529452		South Korea	2020	30781	147	ST147	wzi64	NDM-1	OXA-1	CTX-M-15	SHV-229*	ΔOmpK35
SAMN26529453	SAMN26529453		South Korea	2020	30781	147	ST147	wzi64	NDM-1	OXA-1	CTX-M-15	SHV-229*	ΔOmpK35
SAMN26529454	SAMN26529454		South Korea	2020	30781	147	ST147	wzi64	NDM-1	OXA-1	CTX-M-15	SHV-229*	ΔOmpK35
SAMN26529455	SAMN26529455		South Korea	2020	30781	147	ST147	wzi64	NDM-1	OXA-1	CTX-M-15	SHV-229*	ΔOmpK35
SAMN26529456	SAMN26529456		South Korea	2020	30781	147	ST147	wzi64	NDM-1	OXA-1	CTX-M-15	SHV-229*	ΔOmpK35;ΔOmpK36
SAMN26529457	SAMN26529457		South Korea	2020	30781	147	ST147	wzi64	NDM-1		CTX-M-15	SHV-229*	ΔOmpK35;ΔOmpK36
SAMN26529458	SAMN26529458		South Korea	2020	30782	147	ST147	wzi64	NDM-1	OXA-1	CTX-M-15	SHV-229*	ΔOmpK35
SAMN26529459	SAMN26529459		South Korea	2020	30785	147	ST147	wzi64	NDM-1		CTX-M-15	SHV-229*
SAMN26764909	SAMN26764909		Singapore	2019	33759/668/9219	147	ST4843	wzi64	NDM-1	OXA-1;OXA-9;TEM-1^	CTX-M-15	SHV-11^	ΔOmpK35;ΔOmpK36
SAMN27308095	SAMN27308095		USA	2016	23036/23044/23048/23068	147	ST147	wzi64	NDM-1	OXA-9;TEM-1^	CTX-M-15	SHV-11^	ΔOmpK35;ΔOmpK36
SAMN27480578	SAMN27480578		USA	2022	27607	147	ST4843	wzi64	NDM-1	OXA-1;OXA-9	CTX-M-104;CTX-M-15	SHV-11^	ΔOmpK35;OmpK36insGD
SAMN27480579	SAMN27480579		USA	2022	27607	147	ST4843	wzi64	NDM-1	OXA-1;OXA-2;OXA-9	CTX-M-15	SHV-11^	ΔOmpK35;OmpK36insGD
SAMN27480580	SAMN27480580		USA	2022	27607	147	ST4843	wzi64	NDM-1	OXA-1;OXA-9;TEM-1^	CTX-M-15	SHV-11^	ΔOmpK35;OmpK36insGD
SAMN27533651	SAMN27533651		USA		33759/668/9219	147	ST147	wzi64	NDM-1	OXA-1;OXA-9;TEM-1^	CTX-M-15	SHV-11^	ΔOmpK35
SAMN28193637	SAMN28193637		USA	2022	27588	147	ST4843	wzi64	NDM-1	OXA-1;OXA-9;TEM-1^	CTX-M-15	SHV-11^	ΔOmpK35;OmpK36insGD
SAMN28194876	SAMN28194876		USA	2022	27607	147	ST4843	wzi64	NDM-1	OXA-1;OXA-9;TEM-1^	CTX-M-15	SHV-11^	ΔOmpK35;OmpK36insGD
SAMN28194881	SAMN28194881		USA	2022	27588	147	ST4843	wzi64	NDM-1	OXA-1;OXA-9;TEM-1^	CTX-M-15	SHV-11^	ΔOmpK35;OmpK36insGD
SAMN29188093	SAMN29188093		Bangladesh	2019	24526	147	ST147	wzi151	NDM-1	OXA-1;OXA-9	CTX-M-15	SHV-11^	ΔOmpK35
SAMN29503715	SAMN29503715		Canada	2019	10000/11351/35980	147	ST147	wzi64	NDM-1	OXA-1;OXA-9;TEM-1^	CTX-M-15	SHV-11^	ΔOmpK35;OmpK36insGD
SAMN29506623	SAMN29506623		USA	2022	27588	147	ST4843	wzi64	NDM-1	OXA-1;OXA-10;OXA-9;TEM-1^	CTX-M-15;SHV-31^		ΔOmpK35;OmpK36insGD
SAMN29506633	SAMN29506633		USA	2022	27588	147	ST4843	wzi64	NDM-1	OXA-1;OXA-2;OXA-9	CTX-M-15	SHV-11^	ΔOmpK35;OmpK36insGD
SAMN29506637	SAMN29506637		USA	2022	27604	147	ST4843	wzi64	NDM-1	OXA-1	CTX-M-15	SHV-11^	ΔOmpK35;OmpK36insGD
SAMN29506640	SAMN29506640		USA	2022	27607	147	ST4843	wzi64	NDM-1	OXA-1;OXA-9;TEM-1^	CTX-M-15	SHV-11^	ΔOmpK35;OmpK36insGD
SAMN29506641	SAMN29506641		USA	2022	27607	147	ST4843	wzi64	NDM-1	OXA-1	CTX-M-15;CTX-M-27	SHV-11^	ΔOmpK35;ΔOmpK36
SAMN29506971	SAMN29506971		USA	2022	27607	147	ST4843	wzi64	NDM-1	OXA-1	CTX-M-15;CTX-M-27	SHV-11^	ΔOmpK35;OmpK36insGD
SAMN29507143	SAMN29507143		USA	2022	27607	147	ST4843	wzi64	NDM-1	OXA-1;OXA-2;OXA-9	CTX-M-104;CTX-M-15	SHV-11^	ΔOmpK35;OmpK36insGD
SAMN29507243	SAMN29507243		USA	2022	27607	147	ST4843	wzi64	NDM-1	OXA-1	CTX-M-15;CTX-M-27	SHV-11^	ΔOmpK35
SAMN29507256	SAMN29507256		USA	2022	27607	147	ST4843	wzi64	NDM-1	OXA-1	CTX-M-15;CTX-M-27	SHV-11^	ΔOmpK35
SAMN29868719	SAMN29868719		USA	2022	27588	147	ST4843	wzi64	NDM-1	OXA-1;OXA-9;TEM-1^	CTX-M-15	SHV-11^	ΔOmpK35;OmpK36insGD
SAMN29868721	SAMN29868721		USA	2022	27588	147	ST4843	wzi64	NDM-1	OXA-1;OXA-9;TEM-1^	CTX-M-15	SHV-11^	ΔOmpK35;OmpK36insGD
SAMN29868728	SAMN29868728		USA	2022	30392/30396	147	ST4843	wzi64	NDM-1	OXA-1;OXA-9;TEM-1^	CTX-M-15	SHV-11^	ΔOmpK35;OmpK36insGD
SAMN29869682	SAMN29869682		USA	2022	27607	147	ST4843	wzi64	NDM-1	OXA-1	CTX-M-15;CTX-M-27	SHV-11^	ΔOmpK35
SAMN30497973	SAMN30497973		USA	2022	27607	147	ST4843	wzi64	NDM-1	OXA-1;OXA-2;OXA-9	CTX-M-104;CTX-M-15	SHV-11^	ΔOmpK35;OmpK36insGD
SAMN30497983	SAMN30497983		USA	2022	27607	147	ST4843	wzi64	NDM-1	OXA-1;OXA-9;TEM-1^	CTX-M-15	SHV-11^	ΔOmpK35;OmpK36insGD
SAMN30889127	SAMN30889127		USA	2022	27588	147	ST4843	wzi64	NDM-1	OXA-1;OXA-9;TEM-1^	CTX-M-15	SHV-11^	ΔOmpK35;OmpK36insGD
SAMN30889130	SAMN30889130		USA	2022	27604	147	ST4843	wzi64	NDM-1	OXA-1	CTX-M-15	SHV-11^	ΔOmpK35;OmpK36insGD
SAMN30889134	SAMN30889134		USA	2022	27607	147	ST4843	wzi64	NDM-1	OXA-1;OXA-2;OXA-9	CTX-M-15;CTX-M-2	SHV-11^	ΔOmpK35;OmpK36insGD
SAMN30889136	SAMN30889136		USA	2022	27588	147	ST4843	wzi64	NDM-1	OXA-1;OXA-9;TEM-1^	CTX-M-15	SHV-11^	ΔOmpK35;OmpK36insGD
SAMN30889199	SAMN30889199		USA	2022	27604	147	ST4843	wzi64	NDM-1	OXA-1	CTX-M-15	SHV-11^	ΔOmpK35;OmpK36insGD
SAMN30889264	SAMN30889264		USA	2022	668	147	ST4843	wzi64	NDM-1	OXA-1;OXA-9;TEM-1^	CTX-M-15	SHV-11^	ΔOmpK35;OmpK36insGD
SAMN30889267	SAMN30889267		USA	2022	27588	147	ST4843	wzi64	NDM-1	OXA-1;OXA-9;TEM-1^	CTX-M-15	SHV-11^	ΔOmpK35;OmpK36insGD
SAMN30889321	SAMN30889321		USA	2022	27588	147	ST4843	wzi64	NDM-1	OXA-1;OXA-9;TEM-1^	CTX-M-15	SHV-11^	ΔOmpK35;OmpK36insGD
SAMN30889322	SAMN30889322		USA	2022	27588	147	ST4843	wzi64	NDM-1	OXA-1;OXA-9;TEM-1^	CTX-M-15	SHV-11^	ΔOmpK35
SAMN30889480	SAMN30889480		USA	2022	30392/30396	147	ST4843	wzi64	NDM-1	OXA-1;OXA-9;TEM-1^	CTX-M-15	SHV-11^	ΔOmpK35;OmpK36insGD
SAMN31181382	SAMN31181382	Florence	Italy	2021	23466	147	ST147	wzi64	NDM-1	OXA-1;OXA-9;TEM-1^	CTX-M-15	SHV-11^	ΔOmpK35
SAMN31181383	SAMN31181383	Florence	Italy	2022	23466	147	ST147	wzi64	NDM-1	OXA-1;OXA-9;TEM-1^	CTX-M-15	SHV-11^	ΔOmpK35
SAMN31181384	SAMN31181384	Florence	Italy	2022	23466	147	ST147	wzi64	NDM-1	OXA-1;OXA-9;TEM-1^	CTX-M-15	SHV-11^	ΔOmpK35
SAMN31181385	SAMN31181385	Florence	Italy	2022	23466	147	ST147	wzi64	NDM-1	OXA-1;OXA-9;TEM-1^	CTX-M-15	SHV-11^	ΔOmpK35
SAMN31181386	SAMN31181386	Florence	Italy	2022	23466	147	ST147	wzi64	NDM-1	OXA-1;OXA-9;TEM-1^	CTX-M-15	SHV-11^	ΔOmpK35
SAMN31181387	SAMN31181387	Florence	Italy	2022	23466	147	ST147	wzi64	NDM-1	OXA-1;OXA-9;TEM-1^	CTX-M-15	SHV-11^	ΔOmpK35
SAMN31181388	SAMN31181388	Florence	Italy	2022	23466	147	ST147	wzi64	NDM-1	OXA-1;OXA-9;TEM-1^	CTX-M-15	SHV-11^	ΔOmpK35
SAMN31181389	SAMN31181389	Florence	Italy	2022	23466	147	ST147	wzi64	NDM-1	OXA-1;OXA-9;TEM-1^	CTX-M-15	SHV-11^	ΔOmpK35
SAMN31181390	SAMN31181390	Florence	Italy	2022	23466	147	ST147	wzi64	NDM-1	OXA-1;OXA-9;TEM-1^	CTX-M-15	SHV-11^	ΔOmpK35
SAMN31181391	SAMN31181391	Florence	Italy	2022	23466	147	ST147	wzi64	NDM-1	OXA-1;OXA-9;TEM-1^	CTX-M-15	SHV-11^	ΔOmpK35
SAMN31181392	SAMN31181392	Florence	Italy	2022	23466	147	ST147	wzi64	NDM-1	OXA-1;OXA-9;TEM-1^	CTX-M-15	SHV-11^	ΔOmpK35
SAMN31181394	SAMN31181394	Florence	Italy	2022	23466	147	ST147	wzi64	NDM-1	OXA-1;OXA-9;TEM-1^	CTX-M-15	SHV-11^	ΔOmpK35
SAMN31181395	SAMN31181395	Florence	Italy	2022	23466	147	ST147	wzi64	NDM-1	OXA-1;OXA-9;TEM-1^	CTX-M-15	SHV-11^	ΔOmpK35
SAMN31181396	SAMN31181396	Florence	Italy	2022	23466	147	ST147	wzi64	NDM-1	OXA-1;OXA-9;TEM-1^	CTX-M-15	SHV-11^	ΔOmpK35
SAMN31181397	SAMN31181397	Florence	Italy	2022	23466	147	ST147	wzi64	NDM-1	OXA-1;OXA-9;TEM-1^		SHV-11^	ΔOmpK35
SAMN31181399	SAMN31181399	Florence	Italy	2022	23466	147	ST147	wzi64	NDM-1	OXA-1;OXA-9;TEM-1^	CTX-M-15	SHV-11^	ΔOmpK35
SAMN31181400	SAMN31181400	Florence	Italy	2022	23466	147	ST147	wzi64	NDM-1	OXA-1;TEM-1^	CTX-M-15	SHV-11^	ΔOmpK35
SAMN31181401	SAMN31181401	Florence	Italy	2022	23466	147	ST147	wzi64	NDM-1	OXA-1;OXA-9;TEM-1^	CTX-M-15	SHV-11^	ΔOmpK35
SAMN31269478	SAMN31269478			2020	27094	147	ST147	wzi64	NDM-1	OXA-1*;OXA-9;TEM-1^	CTX-M-15	SHV-11^	ΔOmpK35;OmpK36insGD
SAMN31269480	SAMN31269480			2020	27087	147	ST147	wzi64	NDM-1	OXA-1*;OXA-9	CTX-M-15	SHV-11^	ΔOmpK35
SAMN31384009	SAMN31384009		USA	2022	27588	147	ST4843	wzi64	NDM-1	OXA-1;OXA-9;TEM-1^	CTX-M-15	SHV-11^	ΔOmpK35;OmpK36insGD
SAMN31384010	SAMN31384010		USA	2022	27588	147	ST4843	wzi64	NDM-1	OXA-1;OXA-9;TEM-1^	CTX-M-15	SHV-11^	ΔOmpK35;OmpK36insGD
SAMN31384014	SAMN31384014		USA	2022	27588	147	ST4843	wzi64	NDM-1	OXA-1;OXA-9;TEM-1^	CTX-M-15	SHV-11^	ΔOmpK35;OmpK36insGD
SAMN31384130	SAMN31384130		USA	2022	30392	147	ST4843	wzi64	NDM-1	OXA-1;TEM-1^	CTX-M-15	SHV-11^	ΔOmpK35;OmpK36insGD
SAMN31384131	SAMN31384131		USA	2022	30392	147	ST4843	wzi64	NDM-1	OXA-1;TEM-1^	CTX-M-15	SHV-11^	ΔOmpK35;OmpK36insGD
SAMN31384148	SAMN31384148		USA	2022	27588	147	ST4843	wzi64	NDM-1	OXA-1;OXA-9;TEM-1^	CTX-M-15	SHV-11^	ΔOmpK35;OmpK36insGD
SAMN31807470	SAMN31807470		Netherlands	2022	14499	147	ST147	wzi64	NDM-1	OXA-1;TEM-1^	CTX-M-15	SHV-11^	ΔOmpK35
SAMN31807494	SAMN31807494		Netherlands	2022	14499	147	ST147	wzi64	NDM-1	OXA-1;OXA-9;TEM-1^	CTX-M-15	SHV-11^	ΔOmpK35;OmpK36insGD
SAMN31853592	SAMN31853592		USA	2022	27588	147	ST4843	wzi64	NDM-1	OXA-1;OXA-9;TEM-1^	CTX-M-15	SHV-11^	ΔOmpK35;OmpK36insGD
SAMN31853594	SAMN31853594		USA	2022	27588	147	ST4843	wzi64	NDM-1	OXA-1;OXA-9;TEM-1^	CTX-M-15	SHV-11^	ΔOmpK35;OmpK36insGD
SAMN31853597	SAMN31853597		USA	2022	27588	147	ST4843	wzi64	NDM-1	OXA-1;OXA-9;TEM-1^	CTX-M-15	SHV-11^	ΔOmpK35;OmpK36insGD
SAMN31853601	SAMN31853601		USA	2022	30392	147	ST4843	wzi64	NDM-1	OXA-1;OXA-9;TEM-1^	CTX-M-15	SHV-11^	ΔOmpK35;OmpK36insGD
SAMN31853605	SAMN31853605		USA	2022	27607	147	ST4843	wzi64	NDM-1	OXA-1;TEM-1^	CTX-M-15	SHV-11^	ΔOmpK35;OmpK36insGD
SAMN31854147	SAMN31854147		USA	2022	30392	147	ST4843	wzi64	NDM-1	OXA-1;OXA-9;TEM-1^	CTX-M-15	SHV-11^	ΔOmpK35;OmpK36insGD
SAMN31854451	SAMN31854451		USA	2022	27588	147	ST4843	wzi64	NDM-1	OXA-1;OXA-9;TEM-1^	CTX-M-15	SHV-11^	ΔOmpK35;OmpK36insGD
SAMN31854452	SAMN31854452		USA	2022	27604	147	ST4843	wzi64	NDM-1	OXA-1	CTX-M-15	SHV-11^	ΔOmpK35;OmpK36insGD
SAMN32372288	SAMN32372288		USA	2022	27604	147	ST4843	wzi64	NDM-1	OXA-1	CTX-M-15	SHV-11^	ΔOmpK35;OmpK36insGD
SAMN32372292	SAMN32372292		USA	2022	30392	147	ST4843	wzi64	NDM-1	OXA-1;OXA-9;TEM-1^	CTX-M-15	SHV-11^	ΔOmpK35;OmpK36insGD
SAMN32372294	SAMN32372294		USA	2022	30392/30396	147	ST4843	wzi64	NDM-1	OXA-1;OXA-9;TEM-1^	CTX-M-15	SHV-11^	ΔOmpK35;OmpK36insGD
SAMN32372296	SAMN32372296		USA	2022	30392/30396	147	ST4843	wzi64	NDM-1	OXA-1;OXA-9;TEM-1^	CTX-M-15	SHV-11^	ΔOmpK35;OmpK36insGD
SAMN32372298	SAMN32372298		USA	2022	30392/30396	147	ST4843	wzi64	NDM-1	OXA-1;OXA-9;TEM-1^	CTX-M-15	SHV-11^	ΔOmpK35;OmpK36insGD
SAMN32372386	SAMN32372386		USA	2022	27588	147	ST4843	wzi64	NDM-1	OXA-1;OXA-9;TEM-1^	CTX-M-15	SHV-11^	ΔOmpK35;OmpK36insGD
SAMN32372394	SAMN32372394		USA	2022	27588	147	ST4843	wzi64	NDM-1	OXA-1;OXA-9;TEM-1^	CTX-M-15	SHV-11^	ΔOmpK35;OmpK36insGD
SAMN32372583	SAMN32372583		USA	2022	27604	147	ST4843	wzi64	NDM-1	OXA-1	CTX-M-15	SHV-11^	ΔOmpK35;OmpK36insGD
SAMN32372585	SAMN32372585		USA	2022	27607	147	ST4843	wzi64	NDM-1	OXA-1;OXA-9;TEM-1^	CTX-M-15	SHV-11^	ΔOmpK35;OmpK36insGD
SAMN32372586	SAMN32372586		USA	2022	27588	147	ST4843	wzi64	NDM-1	OXA-1;OXA-9;TEM-1^	CTX-M-15	SHV-11^	ΔOmpK35;OmpK36insGD
SAMN32372588	SAMN32372588		USA	2022	27604	147	ST4843	wzi64	NDM-1	OXA-1	CTX-M-15	SHV-11^	ΔOmpK35;OmpK36insGD
SAMN32372589	SAMN32372589		USA	2022	27588	147	ST4843	wzi64	NDM-1	OXA-1;OXA-9;TEM-1^	CTX-M-15	SHV-11^	ΔOmpK35;OmpK36insGD
SAMN32372593	SAMN32372593		USA	2022	27588	147	ST4843	wzi64	NDM-1	OXA-1;OXA-9;TEM-1^	CTX-M-15	SHV-11^	ΔOmpK35;OmpK36insGD
SAMN32801831	SAMN32801831		USA	2022	30392	147	ST4843	wzi64	NDM-1	OXA-1;OXA-10;TEM-1^	CTX-M-15	SHV-11^	ΔOmpK35;OmpK36insGD
SAMN32801836	SAMN32801836		USA	2022	27607	147	ST4843	wzi64	NDM-1	OXA-1	CTX-M-15;CTX-M-27	SHV-11^	ΔOmpK35
SAMN32801867	SAMN32801867		USA	2022	27588	147	ST4843	wzi64	NDM-1	OXA-1;OXA-9;TEM-1^	CTX-M-15	SHV-11^	ΔOmpK35;OmpK36insGD
SAMN32801868	SAMN32801868		USA	2022	27588	147	ST4843	wzi64	NDM-1	OXA-1;OXA-9;TEM-1^	CTX-M-15	SHV-11^	ΔOmpK35;OmpK36insGD
SAMN32801869	SAMN32801869		USA	2022	27588	147	ST4843	wzi64	NDM-1	OXA-1;OXA-9;TEM-1^	CTX-M-15	SHV-11^	ΔOmpK35;OmpK36insGD
SAMN32801871	SAMN32801871		USA	2022	27588	147	ST4843	wzi64	NDM-1	OXA-1;OXA-9;TEM-1^	CTX-M-15	SHV-11^	ΔOmpK35;OmpK36insGD
SAMN32801872	SAMN32801872		USA	2022	27588	147	ST4843	wzi64	NDM-1	OXA-1;OXA-9;TEM-1^	CTX-M-15	SHV-11^	ΔOmpK35;OmpK36insGD
SAMN32801874	SAMN32801874		USA	2022	27588	147	ST4843	wzi64	NDM-1	OXA-1;OXA-9;TEM-1^	CTX-M-15	SHV-11^	ΔOmpK35;OmpK36insGD
SAMN32801877	SAMN32801877		USA	2022	27588	147	ST4843	wzi64	NDM-1	OXA-1;OXA-9;TEM-1^	CTX-M-15	SHV-11^	ΔOmpK35;OmpK36insGD
SAMN32801880	SAMN32801880		USA	2022	27607	147	ST4843	wzi64	NDM-1	OXA-1;TEM-1^	CTX-M-15	SHV-11^	ΔOmpK35;OmpK36insGD
SAMN32908111	SAMN32908111		USA	2023	27588	147	ST4843	wzi64	NDM-1	OXA-1;OXA-9;TEM-1^	CTX-M-15	SHV-11^	ΔOmpK35;OmpK36insGD
SAMN33019607	SAMN33019607		USA	2022	27588	147	ST4843	wzi64	NDM-1	OXA-1;OXA-9;TEM-1^	CTX-M-15	SHV-11^	ΔOmpK35;OmpK36insGD
SAMN33019608	SAMN33019608		USA	2022	27604	147	ST4843	wzi64	NDM-1	OXA-1	CTX-M-15	SHV-11^	ΔOmpK35
SAMN33019609	SAMN33019609		USA	2021	27588	147	ST4843	wzi64	NDM-1	OXA-1;OXA-10;OXA-9;TEM-1^	CTX-M-15		ΔOmpK35;OmpK36insGD
SAMN33019610	SAMN33019610		USA	2022	27588	147	ST4843	wzi64	NDM-1	OXA-1;OXA-9;TEM-1^	CTX-M-15	SHV-11^	ΔOmpK35
SAMN33019611	SAMN33019611		USA	2022	27588	147	ST4843	wzi64	NDM-1	OXA-1;OXA-9;TEM-1^	CTX-M-15	SHV-11^	ΔOmpK35;OmpK36insGD
SAMN33019613	SAMN33019613		USA	2022	27588	147	ST4843	wzi64	NDM-1	OXA-1;OXA-9;TEM-1^	CTX-M-15	SHV-11^	ΔOmpK35;OmpK36insGD
SAMN33019614	SAMN33019614		USA	2022	27588	147	ST4843	wzi64	NDM-1	OXA-1;OXA-10;OXA-9;TEM-1^	CTX-M-15	SHV-11^	ΔOmpK35;OmpK36insGD
SAMN33019615	SAMN33019615		USA	2022	27588	147	ST4843	wzi64	NDM-1	OXA-1;OXA-9;TEM-1^	CTX-M-15	SHV-11^	ΔOmpK35;OmpK36insGD
SAMN33019616	SAMN33019616		USA	2022	27588	147	ST4843	wzi64	NDM-1	OXA-1	CTX-M-15	SHV-11^	ΔOmpK35;OmpK36insGD
SAMN33019617	SAMN33019617		USA	2022	27588	147	ST4843	wzi64	NDM-1	OXA-1;OXA-9;TEM-1^	CTX-M-15	SHV-11^	ΔOmpK35;OmpK36insGD
SAMN33019618	SAMN33019618		USA	2022	27588	147	ST4843	wzi64	NDM-1	OXA-1;OXA-10;OXA-9;TEM-1^	CTX-M-15	SHV-11^	ΔOmpK35;OmpK36insGD
SAMN33019620	SAMN33019620		USA	2022	27588	147	ST4843	wzi64	NDM-1	OXA-1;OXA-9;TEM-1^	CTX-M-15	SHV-229*	ΔOmpK35;OmpK36insGD
SAMN33019621	SAMN33019621		USA	2022	27588	147	ST4843	wzi64	NDM-1	OXA-1;OXA-9;TEM-1^	CTX-M-15	SHV-11^	ΔOmpK35;OmpK36insGD
SAMN33019622	SAMN33019622		USA	2022	27588	147	ST4843	wzi64	NDM-1	OXA-1;OXA-9;TEM-1^	CTX-M-15	SHV-11^	ΔOmpK35;OmpK36insGD
SAMN33019623	SAMN33019623		USA	2022	27588	147	ST4843	wzi64	NDM-1	OXA-1;OXA-9;TEM-1^	CTX-M-15	SHV-11^	ΔOmpK35;OmpK36insGD
SAMN33019624	SAMN33019624		USA	2022	27588	147	ST4843	wzi64	NDM-1	OXA-1;OXA-9;TEM-1^	CTX-M-15	SHV-11^	ΔOmpK35;OmpK36insGD
SAMN33019625	SAMN33019625		USA	2022	27588	147	ST4843	wzi64	NDM-1	OXA-1;OXA-9;TEM-1^	CTX-M-15	SHV-11^	ΔOmpK35;OmpK36insGD
SAMN33019626	SAMN33019626		USA	2022	27588	147	ST4843	wzi64	NDM-1	OXA-1;OXA-9;TEM-1^	CTX-M-15	SHV-11^	ΔOmpK35;OmpK36insGD
SAMN33019627	SAMN33019627		USA	2022	27588	147	ST4843	wzi64	NDM-1	OXA-1;OXA-9;TEM-1^	CTX-M-15	SHV-11^	ΔOmpK35;OmpK36insGD
SAMN33019628	SAMN33019628		USA	2022	27588	147	ST4843	wzi64	NDM-1	OXA-1;OXA-9;TEM-1^	CTX-M-15	SHV-11^	ΔOmpK35;OmpK36insGD
SAMN33019629	SAMN33019629		USA	2022	27588	147	ST4843	wzi64	NDM-1	OXA-1;OXA-9;TEM-1^	CTX-M-15	SHV-11^	ΔOmpK35
SAMN33019630	SAMN33019630		USA	2022	27588	147	ST4843	wzi64	NDM-1	OXA-1;OXA-9;TEM-1^	CTX-M-15	SHV-11^	ΔOmpK35;OmpK36insGD
SAMN33019631	SAMN33019631		USA	2022	27588	147	ST4843	wzi64	NDM-1	OXA-1;OXA-9;TEM-1^	CTX-M-15	SHV-11^	ΔOmpK35;OmpK36insGD
SAMN33222312	SAMN33222312		USA	2023	27588	147	ST4843	wzi64	NDM-1	OXA-1;OXA-9;TEM-1^	CTX-M-15	SHV-11^	ΔOmpK35;OmpK36insGD
SAMN33222313	SAMN33222313		USA	2023	30392/30396	147	ST4843	wzi64	NDM-1	OXA-1;OXA-9;TEM-1^	CTX-M-15	SHV-11^	ΔOmpK35;OmpK36insGD
SAMN33285587	SAMN33285587		USA	2020	27607	147	ST4843	wzi64	NDM-1	OXA-1;OXA-9;TEM-1^	CTX-M-15	SHV-11^	ΔOmpK35;OmpK36insGD
SAMN33285645	SAMN33285645		USA	2022	27607	147	ST4843	wzi64	NDM-1	OXA-1	CTX-M-15;CTX-M-27	SHV-11^	ΔOmpK35
SAMN33285661	SAMN33285661		USA	2022	27588	147	ST4843	wzi64	NDM-1	OXA-1;OXA-9;TEM-1^	CTX-M-15	SHV-11^	ΔOmpK35;OmpK36insGD
SAMN33285662	SAMN33285662		USA	2022	27588	147	ST4843	wzi64	NDM-1	OXA-1;OXA-9;TEM-1^	CTX-M-15	SHV-11^	ΔOmpK35;OmpK36insGD
SAMN33323095	SAMN33323095		USA	2023	30392/30396	147	ST4843	wzi64	NDM-1	OXA-1;OXA-9;TEM-1^	CTX-M-15	SHV-11^	ΔOmpK35;OmpK36insGD
SAMN33323097	SAMN33323097		USA	2023	27588	147	ST4843	wzi64	NDM-1	OXA-1;OXA-9;TEM-1^	CTX-M-15	SHV-11^	ΔOmpK35;OmpK36insGD
SAMN33323099	SAMN33323099		USA	2023	30392/30396	147	ST4843	wzi64	NDM-1	OXA-1;OXA-9;TEM-1^	CTX-M-15	SHV-11^	ΔOmpK35;OmpK36insGD
SAMN33323100	SAMN33323100		USA	2023	27588	147	ST4843	wzi64	NDM-1	OXA-1;OXA-9;TEM-1^	CTX-M-15	SHV-11^	ΔOmpK35;OmpK36insGD
SAMN33323108	SAMN33323108		USA	2023	27588	147	ST4843	wzi64	NDM-1	OXA-1;OXA-9;TEM-1^	CTX-M-15	SHV-11^	ΔOmpK35;OmpK36insGD
SAMN33768468	SAMN33768468		USA	2023	30392	147	ST4843	wzi64	NDM-1	OXA-1;OXA-9;TEM-1^	CTX-M-15	SHV-11^	ΔOmpK35;OmpK36insGD
SAMN33841084	SAMN33841084		USA	2023	27607	147	ST4843	wzi64	NDM-1	OXA-1;OXA-9;TEM-1^	CTX-M-15	SHV-11^	ΔOmpK35;OmpK36insGD
SAMN33841088	SAMN33841088		USA	2023	27588	147	ST4843	wzi64	NDM-1	OXA-9;TEM-1^	CTX-M-15	SHV-11^	ΔOmpK35;OmpK36insGD
SAMN33841093	SAMN33841093		USA	2023	27588	147	ST4843	wzi64	NDM-1	OXA-1;OXA-9;TEM-1^	CTX-M-15	SHV-11^	ΔOmpK35;OmpK36insGD
SAMN33841094	SAMN33841094		USA	2023	27588	147	ST4843	wzi64	NDM-1	OXA-1;OXA-9;TEM-1^	CTX-M-15	SHV-11^	ΔOmpK35;OmpK36insGD
SAMN33841095	SAMN33841095		USA	2023	27588	147	ST4843	wzi64	NDM-1	OXA-1;OXA-9;TEM-1^	CTX-M-15	SHV-11^	ΔOmpK35;OmpK36insGD
SAMN33841096	SAMN33841096		USA	2023	27588	147	ST4843	wzi64	NDM-1	OXA-1;OXA-9;TEM-1^	CTX-M-15	SHV-11^	ΔOmpK35;OmpK36insGD
SAMN33841102	SAMN33841102		USA	2023	27607	147	ST4843	wzi64	NDM-1	OXA-1;OXA-9;TEM-1^	CTX-M-15	SHV-11^	ΔOmpK35;OmpK36insGD
SAMN33841104	SAMN33841104		USA	2023	27607	147	ST4843	wzi64	NDM-1	OXA-1;TEM-1^	CTX-M-15	SHV-11^	ΔOmpK35;OmpK36insGD
SAMN33858856	SAMN33858856		USA	2023	27588	147	ST4843	wzi64	NDM-1	OXA-1;OXA-10;OXA-9;TEM-1^	CTX-M-15	SHV-11^	ΔOmpK35;OmpK36insGD
SAMN33858857	SAMN33858857		USA	2023	27588	147	ST4843	wzi64	NDM-1	OXA-1;OXA-9;TEM-1^	CTX-M-15	SHV-11^	ΔOmpK35;OmpK36insGD
SAMN33858858	SAMN33858858		USA	2023	27588	147	ST4843	wzi64	NDM-1	TEM-1^	CTX-M-15	SHV-11^	ΔOmpK35
SAMN33986157	SAMN33986157		USA	2023	27588	147	ST4843	wzi64	NDM-1	OXA-1;OXA-9;TEM-1^	CTX-M-15	SHV-11^	ΔOmpK35;OmpK36insGD
SAMN33986158	SAMN33986158		USA	2023	27588	147	ST4843	wzi64	NDM-1	OXA-1;OXA-9;TEM-1^	CTX-M-15	SHV-11^	ΔOmpK35;OmpK36insGD
SAMN34167287	SAMN34167287		USA	2023	27588	147	ST4843	wzi64	NDM-1	OXA-1;OXA-9;TEM-1^	CTX-M-15	SHV-11^	ΔOmpK35;OmpK36insGD
SAMN34167289	SAMN34167289		USA	2023	27588	147	ST4843	wzi64	NDM-1	OXA-1;OXA-9;TEM-1^	CTX-M-15	SHV-11^	ΔOmpK35;OmpK36insGD
SAMN34167291	SAMN34167291		USA	2023	27588	147	ST4843	wzi64	NDM-1	OXA-1;OXA-9;TEM-1^	CTX-M-15	SHV-11^	ΔOmpK35;OmpK36insGD
SAMN34167298	SAMN34167298		USA	2023	27588	147	ST4843	wzi64	NDM-1	OXA-1;OXA-9;TEM-1^	CTX-M-15	SHV-11^	ΔOmpK35;OmpK36insGD
SAMN34167303	SAMN34167303		USA	2023	27607	147	ST4843	wzi64	NDM-1	OXA-1;OXA-2;OXA-9	CTX-M-104;CTX-M-15	SHV-11^	ΔOmpK35;OmpK36insGD
SAMN34263155	SAMN34263155		USA	2023	27607	147	ST4843	wzi64	NDM-1	OXA-1;OXA-2;OXA-9	CTX-M-104;CTX-M-15	SHV-11^	ΔOmpK35;OmpK36insGD
SAMN34263160	SAMN34263160		USA	2023	27588	147	ST4843	wzi64	NDM-1	OXA-1;OXA-9;TEM-1^	CTX-M-15	SHV-11^	ΔOmpK35;OmpK36insGD
SAMN34263171	SAMN34263171		USA	2023	27588	147	ST4843	wzi64	NDM-1	OXA-1;OXA-9;TEM-1^	CTX-M-15	SHV-11^	ΔOmpK35;OmpK36insGD
SAMN34263172	SAMN34263172		USA	2023	27607	147	ST4843	wzi64	NDM-1	OXA-1;OXA-9;TEM-1^	CTX-M-15	SHV-11^	ΔOmpK35;OmpK36insGD
SAMN34567834	SAMN34567834		USA	2023	27588	147	ST4843	wzi64	NDM-1	OXA-1;OXA-9;TEM-1^	CTX-M-15	SHV-11^	ΔOmpK35;OmpK36insGD
SAMN34567837	SAMN34567837		USA	2023	27607	147	ST4843	wzi64	NDM-1	OXA-1	CTX-M-15;CTX-M-27	SHV-11^	ΔOmpK35
SAMN34998404	SAMN34998404		USA	2018	25991	147	ST147	wzi64	NDM-1	OXA-1;OXA-9;TEM-1^	CTX-M-15	SHV-11^	ΔOmpK35;OmpK36_C25T
SAMN35009963	SAMN35009963		USA	2023	27588	147	ST4843	wzi64	NDM-1	OXA-1;OXA-9;TEM-1^	CTX-M-15	SHV-11^	ΔOmpK35;OmpK36insGD
SAMN35009977	SAMN35009977		USA	2023	27588	147	ST4843	wzi64	NDM-1	OXA-1;OXA-9;TEM-1^	CTX-M-15	SHV-11^	ΔOmpK35;OmpK36insGD
SAMN35009978	SAMN35009978		USA	2023	27588	147	ST4843	wzi64	NDM-1	OXA-1;OXA-9;TEM-1^	CTX-M-15	SHV-11^	ΔOmpK35;OmpK36insGD
SAMN35159382	SAMN35159382		USA	2023	27607	147	ST4843	wzi64	NDM-1	OXA-1;TEM-1^	CTX-M-15	SHV-11^	OmpK36insGD
SAMN35159384	SAMN35159384		USA	2023	27588	147	ST4843	wzi64	NDM-1	OXA-1;OXA-9;TEM-1^	CTX-M-15	SHV-11^	ΔOmpK35
SAMN35540142	SAMN35540142		USA	2023	27588	147	ST4843	wzi64	NDM-1	OXA-1;OXA-9;TEM-1^	CTX-M-15	SHV-11^	ΔOmpK35;OmpK36insGD
SAMN35540148	SAMN35540148		USA	2023	27588	147	ST4843	wzi64	NDM-1	OXA-1;OXA-9;TEM-1^	CTX-M-15	SHV-11^	ΔOmpK35;OmpK36insGD
SAMN36019583	SAMN36019583		USA	2023	27607	147	ST4843	wzi64	NDM-1	OXA-1;OXA-2;OXA-9;TEM-1^	CTX-M-104;CTX-M-15	SHV-11^	ΔOmpK35;OmpK36insGD
SAMN36019589	SAMN36019589		USA	2023	27588	147	ST4843	wzi64	NDM-1	OXA-1	CTX-M-15	SHV-11^	ΔOmpK35;OmpK36insGD
SAMN36019590	SAMN36019590		USA	2023	27607	147	ST4843	wzi64	NDM-1	OXA-1;OXA-2;OXA-9;TEM-1^	CTX-M-104;CTX-M-15	SHV-11^	ΔOmpK35;OmpK36insGD
SAMN36019604	SAMN36019604		USA	2023	27588	147	ST4843	wzi64	NDM-1	OXA-1;OXA-9;TEM-1^	CTX-M-15	SHV-11^	ΔOmpK35;OmpK36insGD
SAMN36340102	SAMN36340102		USA	2023	27588	147	ST4843	wzi64	NDM-1	OXA-1;OXA-9;TEM-1^	CTX-M-15	SHV-11^	ΔOmpK35;OmpK36insGD
SAMN36458819	SAMN36458819		USA	2023	30392/30396	147	ST4843	wzi64	NDM-1	OXA-1;OXA-9;TEM-1^	CTX-M-15	SHV-11^	ΔOmpK35;OmpK36insGD
SAMN37001174	SAMN37001174		USA	2023	27607	147	ST4843	wzi64	NDM-1	OXA-1;OXA-9;TEM-1^	CTX-M-15	SHV-11^	ΔOmpK35;OmpK36insGD
SAMN37001186	SAMN37001186		USA	2023	30392/30396	147	ST4843	wzi64	NDM-1	OXA-1;OXA-9;TEM-1^	CTX-M-15	SHV-11^	ΔOmpK35;OmpK36insGD
SAMN37001188	SAMN37001188		USA	2023	27588	147	ST4843	wzi64	NDM-1	OXA-1;OXA-9	CTX-M-15	SHV-11^	ΔOmpK35;OmpK36insGD
SAMN37001190	SAMN37001190		USA	2023	27588	147	ST4843	wzi64	NDM-1	OXA-1;OXA-9;TEM-1^	CTX-M-15	SHV-11^	ΔOmpK35;OmpK36insGD
SAMN37001192	SAMN37001192		USA	2023	27588	147	ST4843	wzi64	NDM-1	CARB-2^;OXA-1;OXA-9;TEM-1^	CTX-M-15	SHV-11^	ΔOmpK35;OmpK36insGD
SAMN37001193	SAMN37001193		USA	2023	27588	147	ST4843	wzi64	NDM-1	CARB-2^;OXA-1;OXA-9;TEM-1^	CTX-M-15	SHV-11^	ΔOmpK35;OmpK36insGD
SAMN37001194	SAMN37001194		USA	2023	27588	147	ST4843	wzi64	NDM-1	OXA-1;TEM-1^	CTX-M-15	SHV-11^	ΔOmpK35;OmpK36insGD
SAMN37704659	SAMN37704659		USA	2023	30392/30396	147	ST4843	wzi64	NDM-1	OXA-9;TEM-1^	CTX-M-15	SHV-11^	ΔOmpK35;OmpK36insGD
SAMEA114126239	SAMEA114126239		Saudi Arabia	2022	29666	147	ST147	wzi64	NDM-1;OXA-232	OXA-1;OXA-9;TEM-1^	CTX-M-15	SHV-11^	ΔOmpK35;OmpK36insGD
SAMN13042143	SAMN13042143		Oman	2015	14499/14545/14564	147	ST147	wzi64	NDM-1;OXA-232	OXA-1;TEM-1^	CTX-M-15	SHV-11^	ΔOmpK35
SAMN15010558	SAMN15010558		Netherlands		6636	147	ST147	wzi64	NDM-1;OXA-232	OXA-1;OXA-9;TEM-1^	CTX-M-15	SHV-11^	ΔOmpK35;OmpK36insGD
SAMN25692025	SAMN25692025	Beirut	Lebanon	2020	29666	147	ST147	wzi64	NDM-1;OXA-232	OXA-1;OXA-9;TEM-1^	CTX-M-15	SHV-11^	ΔOmpK35;OmpK36insGD
SAMEA112199029	SAMEA112199029		Germany	2022	14499	147	ST147	wzi64	NDM-1;OXA-48	CMY-6;OXA-9;TEM-1^	CTX-M-14^	SHV-11^	ΔOmpK35;OmpK36insGD
SAMEA13301198	SAMEA13301198		UAE		14512/14518	147	ST147	wzi64	NDM-1;OXA-48	OXA-1;OXA-9;TEM-1^	CTX-M-15	SHV-11^	ΔOmpK35
SAMEA6427896	SAMEA6427896		United Kingdom	2016	20764	147	ST147	wzi64	NDM-1;OXA-48	OXA-1;TEM-1^	CTX-M-14^;CTX-M-15	SHV-11^	ΔOmpK35;OmpK36insGD
SAMN23803868	SAMN23803868		Italy	2019	8081/8250	147	ST147	wzi64	NDM-1;OXA-48	OXA-1;OXA-9;TEM-1^	CTX-M-15	SHV-11^	ΔOmpK35
SAMN24297013	SAMN24297013		United Kingdom	2016	20764	147	ST147	wzi64	NDM-1;OXA-48	OXA-1;TEM-1^	CTX-M-14^;CTX-M-15	SHV-11^	ΔOmpK35;OmpK36insGD
SAMN31309215	SAMN31309215	Frankfurt am Main	Germany	2022	14499	147	ST147	wzi64	NDM-1;OXA-48	CMY-6;OXA-1;OXA-9;TEM-1^	CTX-M-14^;CTX-M-15	SHV-11^	ΔOmpK35;OmpK36insGD
SAMN31384011	SAMN31384011		USA	2022	27607	147	ST4843	wzi64	NDM-1;OXA-48	OXA-1;OXA-9;TEM-1^	CTX-M-15	SHV-11^	ΔOmpK35;OmpK36insGD
SAMN31384013	SAMN31384013		USA	2022	27607	147	ST4843	wzi64	NDM-1;OXA-48	OXA-1;OXA-9;TEM-1^	CTX-M-15	SHV-11^	ΔOmpK35;OmpK36insGD
SAMN31853595	SAMN31853595		USA	2022	27607	147	ST4843-1LV	wzi64	NDM-1;OXA-48	OXA-1;OXA-9;TEM-1^	CTX-M-15	SHV-11^	ΔOmpK35;OmpK36insGD
SAMN31853604	SAMN31853604		USA	2022	27588	147	ST4843	wzi64	NDM-1*	OXA-1	CTX-M-15	SHV-11^	ΔOmpK35;OmpK36insGD
SAMEA112258688	SAMEA112258688		Djibouti	2021	11351	147	ST147	wzi64	NDM-5	OXA-9;TEM-1^	CTX-M-15	SHV-11^	ΔOmpK35;OmpK36insGD
SAMEA112258693	SAMEA112258693		Djibouti	2021	11351	147	ST147	wzi64	NDM-5	OXA-9;TEM-1^	CTX-M-15	SHV-11^	ΔOmpK35;OmpK36insGD
SAMEA112258695	SAMEA112258695		Djibouti	2021	11351	147	ST147	wzi64	NDM-5	OXA-9;TEM-1^	CTX-M-15	SHV-11^	ΔOmpK35;OmpK36insGD
SAMN16811399	SAMN16811399		USA	2020	23947	147	ST147	wzi64	NDM-5	OXA-1	CTX-M-15	SHV-11^	ΔOmpK35;OmpK36insGD
SAMN16811717	SAMN16811717		USA	2020	10000/11351/35980	147	ST147	wzi64	NDM-5	OXA-1;OXA-9;TEM-1^	CTX-M-15	SHV-11^	ΔOmpK35;OmpK36insGD
SAMN17980702	SAMN17980702		USA	2020	25857	147	ST147	wzi64	NDM-5		CTX-M-15	SHV-11^	ΔOmpK35;OmpK36insGD
SAMN19729463	SAMN19729463		USA	2020	10000/11351/35980	147	ST147	wzi64	NDM-5	OXA-9;TEM-1^	CTX-M-15	SHV-11^	ΔOmpK35;OmpK36insGD
SAMN19729466	SAMN19729466		USA	2021	27036	147	ST147	wzi64	NDM-5	OXA-9;TEM-1^	CTX-M-15	SHV-11^	ΔOmpK35;OmpK36insGD
SAMN19729472	SAMN19729472		USA	2021	10000/11351/35980	147	ST147	wzi64	NDM-5	OXA-9;TEM-1^	CTX-M-15	SHV-11^	ΔOmpK35;OmpK36insGD
SAMN19729477	SAMN19729477		USA	2021	10000/11351/35980	147	ST147	wzi64	NDM-5	OXA-9;TEM-1^	CTX-M-15	SHV-11^	ΔOmpK35;OmpK36insGD
SAMN19729478	SAMN19729478		USA	2021	10000/11351/35980	147	ST147	wzi64	NDM-5	OXA-9;TEM-1^	CTX-M-15	SHV-11^	ΔOmpK35;OmpK36insGD
SAMN19776158	SAMN19776158		USA	2021	27061	147	ST147	wzi64	NDM-5	OXA-9;TEM-1^	CTX-M-15	SHV-11^	ΔOmpK35;OmpK36insGD
SAMN19776159	SAMN19776159		USA	2021	27062	147	ST147	wzi64	NDM-5	OXA-9;TEM-1^	CTX-M-15	SHV-11^	ΔOmpK35;OmpK36insGD
SAMN19776160	SAMN19776160		USA	2021	27059	147	ST147	wzi64	NDM-5	OXA-9;TEM-1^	CTX-M-15	SHV-11^	ΔOmpK35;OmpK36insGD
SAMN19776161	SAMN19776161		USA	2021	10000/11351/35980	147	ST147		NDM-5	OXA-9;TEM-1^	CTX-M-15	SHV-11^	ΔOmpK35;OmpK36insGD
SAMN19776162	SAMN19776162		USA	2021	27058	147	ST147	wzi64	NDM-5	OXA-9;TEM-1^	CTX-M-15	SHV-11^	ΔOmpK35;OmpK36insGD
SAMN19776165	SAMN19776165		USA	2021	10000/11351/35980	147	ST147	wzi64	NDM-5	OXA-9;TEM-1^	CTX-M-15	SHV-11^	ΔOmpK35;OmpK36insGD
SAMN19776166	SAMN19776166		USA	2021	27059	147	ST147	wzi64	NDM-5	OXA-9;TEM-1^	CTX-M-15	SHV-11^	ΔOmpK35;OmpK36insGD
SAMN19776167	SAMN19776167		USA	2021	10000/11351/35980	147	ST147	wzi64	NDM-5	OXA-9;TEM-1^	CTX-M-15	SHV-11^	ΔOmpK35;OmpK36insGD
SAMN20033622	SAMN20033622		Australia	2019	27211	147	ST147	wzi64	NDM-5	OXA-1	CTX-M-15	SHV-11^	ΔOmpK35;OmpK36insGD
SAMN20604094	SAMN20604094		USA	2021	27059	147	ST147	wzi64	NDM-5	OXA-9;TEM-1^	CTX-M-15	SHV-11^	ΔOmpK35;OmpK36insGD
SAMN20604096	SAMN20604096		USA	2021	10000/11351/35980	147	ST147	wzi64	NDM-5	OXA-9;TEM-1^	CTX-M-15	SHV-11^	ΔOmpK35;OmpK36insGD
SAMN20604100	SAMN20604100		USA	2021	27062	147	ST147	wzi64	NDM-5	OXA-9;TEM-1^	CTX-M-15	SHV-11^	ΔOmpK35;OmpK36insGD
SAMN20604102	SAMN20604102		USA	2021	10000/11351/35980	147	ST147	wzi64	NDM-5	OXA-9;TEM-1^	CTX-M-15	SHV-11^	ΔOmpK35;OmpK36insGD
SAMN20604104	SAMN20604104		USA	2021	10000/11351/35980	147	ST147	wzi64	NDM-5	OXA-9;TEM-1^	CTX-M-15	SHV-11^	ΔOmpK35;OmpK36insGD
SAMN20604105	SAMN20604105		USA	2021	27062	147	ST147	wzi64	NDM-5	OXA-9;TEM-1^	CTX-M-15	SHV-11^	ΔOmpK35;OmpK36insGD
SAMN20604106	SAMN20604106		USA	2021	10000/11351/35980	147	ST147	wzi64	NDM-5	OXA-9;TEM-1^	CTX-M-15	SHV-11^	ΔOmpK35;OmpK36insGD
SAMN20604110	SAMN20604110		USA	2021	27062	147	ST147	wzi64	NDM-5	OXA-9;TEM-1^	CTX-M-15	SHV-11^	ΔOmpK35;OmpK36insGD
SAMN20604112	SAMN20604112		USA	2021	10000/11351/35980	147	ST147	wzi64	NDM-5	OXA-9;TEM-1^	CTX-M-15	SHV-11^	ΔOmpK35;OmpK36insGD
SAMN20604114	SAMN20604114		USA	2021	27062	147	ST147	wzi64	NDM-5	OXA-9;TEM-1^	CTX-M-15	SHV-11^	ΔOmpK35;OmpK36insGD
SAMN20604117	SAMN20604117		USA	2021	10000/11351/35980	147	ST147	wzi64	NDM-5	OXA-9	CTX-M-15	SHV-11^	ΔOmpK35;OmpK36insGD
SAMN20604119	SAMN20604119		USA	2021	27346	147	ST147	wzi64	NDM-5	OXA-9;TEM-1^	CTX-M-15	SHV-11^	ΔOmpK35;OmpK36insGD
SAMN21460214	SAMN21460214		USA	2021	10000/11351/35980	147	ST147	wzi64	NDM-5	OXA-9;TEM-1^	CTX-M-15	SHV-11^	ΔOmpK35;OmpK36insGD
SAMN21460215	SAMN21460215		USA	2021	27062	147	ST147	wzi64	NDM-5	OXA-9;TEM-1^	CTX-M-15	SHV-11^	ΔOmpK35;OmpK36insGD
SAMN21460219	SAMN21460219		USA	2021	10000/11351/35980	147	ST147	wzi64	NDM-5	OXA-9;TEM-1^		SHV-11^	ΔOmpK35;OmpK36insGD
SAMN21460220	SAMN21460220		USA	2021	27059	147	ST147	wzi64	NDM-5	OXA-9;TEM-1^	CTX-M-15	SHV-11^	ΔOmpK35;OmpK36insGD
SAMN21460223	SAMN21460223		USA	2021	10000/11351/35980	147	ST147	wzi64	NDM-5	OXA-9;TEM-1^	CTX-M-15	SHV-11^	ΔOmpK35;OmpK36insGD
SAMN21460224	SAMN21460224		USA	2021	10000/11351/35980	147	ST147	wzi64	NDM-5	OXA-9;TEM-1^	CTX-M-15	SHV-11^	ΔOmpK35;OmpK36insGD
SAMN21460225	SAMN21460225		USA	2021	10000/11351/35980	147	ST147	wzi64	NDM-5	OXA-9;TEM-1^	CTX-M-15	SHV-11^	ΔOmpK35;OmpK36insGD
SAMN21460226	SAMN21460226		USA	2021	27346	147	ST147		NDM-5	OXA-9;TEM-1^	CTX-M-15	SHV-11^	ΔOmpK35;OmpK36insGD
SAMN21460229	SAMN21460229		USA	2021	10000/11351/35980	147	ST147	wzi64	NDM-5	OXA-9;TEM-1^	CTX-M-15	SHV-11^	ΔOmpK35;OmpK36insGD
SAMN21460230	SAMN21460230		USA	2021	27422	147	ST6873	wzi64	NDM-5	OXA-9;TEM-1^	CTX-M-15	SHV-11^	ΔOmpK35;OmpK36insGD
SAMN21460233	SAMN21460233		USA	2021	27422	147	ST6873	wzi64	NDM-5	OXA-9;TEM-1^	CTX-M-15	SHV-11^	ΔOmpK35;OmpK36insGD
SAMN21493845	SAMN21493845		USA	2021	10000/11351/35980	147	ST147	wzi64	NDM-5	OXA-9;TEM-1^	CTX-M-15	SHV-11^	ΔOmpK35;OmpK36insGD
SAMN21493846	SAMN21493846		USA	2021	27426	147	ST147	wzi64	NDM-5	OXA-9;TEM-1^	CTX-M-15	SHV-11^	ΔOmpK35;OmpK36insGD
SAMN21493848	SAMN21493848		USA	2021	10000/11351/35980	147	ST147	wzi64	NDM-5	OXA-9;TEM-1^	CTX-M-15	SHV-11^	ΔOmpK35;OmpK36insGD
SAMN21493849	SAMN21493849		USA	2021	10000/11351/35980	147	ST147	wzi64	NDM-5	OXA-9;TEM-1^	CTX-M-15	SHV-11^	ΔOmpK35;OmpK36insGD
SAMN22334995	SAMN22334995		USA	2021	10000/11351/35980	147	ST147	wzi64	NDM-5	OXA-9;TEM-1^	CTX-M-15	SHV-11^	ΔOmpK35;OmpK36insGD
SAMN22334997	SAMN22334997		USA	2021	28485	147	ST147	wzi64	NDM-5	OXA-9;TEM-1^	CTX-M-15	SHV-11^	ΔOmpK35;OmpK36insGD
SAMN22416965	SAMN22416965		USA	2021	10000/11351/35980	147	ST147	wzi64	NDM-5	OXA-9;TEM-1^	CTX-M-15	SHV-11^	ΔOmpK35;OmpK36insGD
SAMN22416966	SAMN22416966		USA	2021	27422	147	ST6873	wzi64	NDM-5	OXA-9;TEM-1^	CTX-M-15	SHV-11^	ΔOmpK35;OmpK36insGD
SAMN22416967	SAMN22416967		USA	2021	27422	147	ST147	wzi64	NDM-5	OXA-9;TEM-1^	CTX-M-15	SHV-11^	ΔOmpK35;OmpK36insGD
SAMN22416968	SAMN22416968		USA	2021	28481/28614	147	ST147	wzi64	NDM-5	OXA-9;TEM-1^	CTX-M-15	SHV-11^	ΔOmpK35;OmpK36insGD
SAMN22416969	SAMN22416969		USA	2021	27422	147	ST147	wzi64	NDM-5	OXA-9;TEM-1^	CTX-M-15	SHV-11^	ΔOmpK35;OmpK36insGD
SAMN22416970	SAMN22416970		USA	2021	28482	147	ST147	wzi64	NDM-5	OXA-9;TEM-1^	CTX-M-15	SHV-11^	ΔOmpK35;OmpK36insGD
SAMN22416972	SAMN22416972		USA	2021	10000/11351/35980	147	ST147	wzi64	NDM-5	OXA-9;TEM-1^	CTX-M-15	SHV-11^	ΔOmpK35;OmpK36insGD
SAMN22933777	SAMN22933777		USA	2021	28542	147	ST147	wzi64	NDM-5	OXA-9;TEM-1^	CTX-M-15	SHV-11^	ΔOmpK35;OmpK36insGD
SAMN22933778	SAMN22933778		USA	2021	10000/11351/35980	147	ST147	wzi64	NDM-5		CTX-M-15	SHV-11^	ΔOmpK35;OmpK36insGD
SAMN22933787	SAMN22933787		USA	2021	28539	147	ST147	wzi64	NDM-5	OXA-9;TEM-1^	CTX-M-15	SHV-11^	ΔOmpK35;OmpK36insGD
SAMN22933817	SAMN22933817		USA	2021	28481/28614	147	ST147	wzi64	NDM-5	OXA-9;TEM-1^	CTX-M-15	SHV-11^	ΔOmpK35;OmpK36insGD
SAMN22933818	SAMN22933818		USA	2021	28481/28614	147	ST147	wzi64	NDM-5	OXA-9;TEM-1^	CTX-M-15	SHV-11^	ΔOmpK35;OmpK36insGD
SAMN22933822	SAMN22933822		USA	2021	28481/28614	147	ST147	wzi64	NDM-5	OXA-9;TEM-1^	CTX-M-15	SHV-11^	ΔOmpK35;OmpK36insGD
SAMN23286147	SAMN23286147		USA	2021	28579	147	ST147	wzi64	NDM-5	OXA-9;TEM-1^	CTX-M-15	SHV-11^	ΔOmpK35;OmpK36insGD
SAMN23611000	SAMN23611000		USA	2021	27422	147	ST147	wzi64	NDM-5	OXA-9;TEM-1^	CTX-M-15	SHV-11^	ΔOmpK35;OmpK36insGD
SAMN23611001	SAMN23611001		USA	2021	27062	147	ST147	wzi64	NDM-5	OXA-9;TEM-1^	CTX-M-15	SHV-11^	ΔOmpK35;OmpK36insGD
SAMN23611002	SAMN23611002		USA	2021	28481/28614	147	ST147	wzi64	NDM-5	OXA-9;TEM-1^	CTX-M-15	SHV-11^	ΔOmpK35;OmpK36insGD
SAMN23611009	SAMN23611009		USA	2021	27422	147	ST147	wzi64	NDM-5	OXA-9;TEM-1^	CTX-M-15	SHV-11^	ΔOmpK35;OmpK36insGD
SAMN23611010	SAMN23611010		USA	2021	28593	147	ST147	wzi64	NDM-5	OXA-9;TEM-1^	CTX-M-15	SHV-11^	ΔOmpK35;OmpK36insGD
SAMN23611016	SAMN23611016		USA	2021	10000/11351/35980	147	ST147	wzi64	NDM-5	OXA-9;TEM-1^	CTX-M-15	SHV-11^	ΔOmpK35;OmpK36insGD
SAMN23787774	SAMN23787774		USA	2021	10000/11351/35980	147	ST147	wzi64	NDM-5	OXA-9;TEM-1^	CTX-M-15	SHV-11^	ΔOmpK35;OmpK36insGD
SAMN23787775	SAMN23787775		USA	2021	10000/11351/35980	147	ST147	wzi64	NDM-5	OXA-9;TEM-1^	CTX-M-15	SHV-11^	ΔOmpK35;OmpK36insGD
SAMN23787776	SAMN23787776		USA	2021	28614	147	ST147	wzi64	NDM-5	OXA-9;TEM-1^	CTX-M-15	SHV-11^	ΔOmpK35;OmpK36insGD
SAMN23787779	SAMN23787779		USA	2021	28612	147	ST147	wzi64	NDM-5	OXA-9;TEM-1^	CTX-M-15	SHV-11^	ΔOmpK35;OmpK36insGD
SAMN23787780	SAMN23787780		USA	2021	28481/28614	147	ST147	wzi64	NDM-5	OXA-9;TEM-1^	CTX-M-15	SHV-11^	ΔOmpK35;OmpK36insGD
SAMN23787781	SAMN23787781		USA	2021	28481/28614	147	ST147	wzi64	NDM-5	OXA-9;TEM-1^	CTX-M-15	SHV-11^	ΔOmpK35;OmpK36insGD
SAMN23787782	SAMN23787782		USA	2021	27422	147	ST6873	wzi64	NDM-5	OXA-9;TEM-1^	CTX-M-15	SHV-11^	ΔOmpK35;OmpK36insGD
SAMN23787783	SAMN23787783		USA	2021	27422	147	ST147	wzi64	NDM-5	OXA-9;TEM-1^	CTX-M-15	SHV-11^	ΔOmpK35;OmpK36insGD
SAMN24145047	SAMN24145047		USA	2021	10000/11351/35980	147	ST147	wzi64	NDM-5	OXA-9;TEM-1^	CTX-M-15	SHV-11^	ΔOmpK35;OmpK36insGD
SAMN24252797	SAMN24252797		USA	2021	28661	147	ST147	wzi104	NDM-5	OXA-1;OXA-9;TEM-1^	CTX-M-15	SHV-11^	ΔOmpK35;OmpK36insGD
SAMN24523835	SAMN24523835		USA	2021	28481/28614	147	ST147	wzi64	NDM-5	OXA-9;TEM-1^	CTX-M-15	SHV-11^	ΔOmpK35;OmpK36insGD
SAMN24965748	SAMN24965748		USA	2021	10000/11351/35980	147	ST147	wzi64	NDM-5	OXA-9;TEM-1^	CTX-M-15	SHV-11^	ΔOmpK35;OmpK36insGD
SAMN25755450	SAMN25755450		USA	2021	27422	147	ST6873		NDM-5	OXA-9;TEM-1^	CTX-M-15	SHV-11^	ΔOmpK35
SAMN25755451	SAMN25755451		USA	2021	27422	147	ST6873	wzi64	NDM-5	OXA-9;TEM-1^	CTX-M-15	SHV-11^	ΔOmpK35
SAMN25755483	SAMN25755483		USA	2022	28481/28614	147	ST147	wzi64	NDM-5	OXA-9;TEM-1^	CTX-M-15	SHV-11^	ΔOmpK35;OmpK36insGD
SAMN25755485	SAMN25755485		USA	2022	28481/28614	147	ST147	wzi64	NDM-5	OXA-9;TEM-1^	CTX-M-15	SHV-11^	ΔOmpK35;OmpK36insGD
SAMN26420029	SAMN26420029		USA	2022	28481/28614	147	ST147	wzi64	NDM-5	OXA-9;TEM-1^	CTX-M-15	SHV-11^	ΔOmpK35;OmpK36insGD
SAMN26751014	SAMN26751014		USA	2022	10000/11351/35980	147	ST147	wzi64	NDM-5	OXA-9;TEM-1^	CTX-M-15	SHV-11^	ΔOmpK35;OmpK36insGD
SAMN26751024	SAMN26751024		USA	2022	28481/28614	147	ST147	wzi64	NDM-5	OXA-9;TEM-1^	CTX-M-15	SHV-11^	ΔOmpK35;OmpK36insGD
SAMN26751026	SAMN26751026		USA	2022	28481/28614	147	ST147	wzi64	NDM-5	OXA-9;TEM-1^	CTX-M-15	SHV-11^	ΔOmpK35;OmpK36insGD
SAMN27767826	SAMN27767826		USA	2021	27062	147	ST147	wzi64	NDM-5	OXA-9;TEM-1^	CTX-M-15	SHV-11^	ΔOmpK35;OmpK36insGD
SAMN27767827	SAMN27767827		USA	2021	27422	147	ST147	wzi64	NDM-5		CTX-M-15	SHV-11^	ΔOmpK35;OmpK36insGD
SAMN27767829	SAMN27767829		USA	2021	28481	147	ST147	wzi64	NDM-5	OXA-9;TEM-1^	CTX-M-15	SHV-11^	ΔOmpK35;OmpK36insGD
SAMN27767837	SAMN27767837		USA	2021	27059	147	ST147		NDM-5	OXA-9;TEM-1^	CTX-M-15	SHV-11^	ΔOmpK35
SAMN27767838	SAMN27767838		USA	2021	27422	147	ST147	wzi64	NDM-5		CTX-M-15	SHV-11^	ΔOmpK35;OmpK36insGD
SAMN27767842	SAMN27767842		USA	2021	27062	147	ST147	wzi64	NDM-5	OXA-9;TEM-1^	CTX-M-15	SHV-11^	ΔOmpK35;OmpK36insGD
SAMN27767850	SAMN27767850		USA	2021	11351/27346	147	ST147	wzi64	NDM-5	OXA-9;TEM-1^	CTX-M-15	SHV-11^	ΔOmpK35;OmpK36insGD
SAMN27767856	SAMN27767856		USA	2021	27062	147	ST147	wzi64	NDM-5	OXA-9;TEM-1^	CTX-M-15	SHV-11^	ΔOmpK35;OmpK36insGD
SAMN28666818	SAMN28666818		USA	2021	27062	147	ST147	wzi64	NDM-5		CTX-M-15	SHV-11^	ΔOmpK35;OmpK36insGD
SAMN28666820	SAMN28666820		USA	2022	28481	147	ST147	wzi64	NDM-5	OXA-9;TEM-1^	CTX-M-15	SHV-11^	ΔOmpK35;OmpK36insGD
SAMN28666821	SAMN28666821		USA	2022	10000/11351/35980	147	ST147	wzi64	NDM-5	OXA-9;TEM-1^	CTX-M-15	SHV-11^	ΔOmpK35;OmpK36insGD
SAMN28666823	SAMN28666823		USA	2022	10000/11351/35980	147	ST147		NDM-5	OXA-9;TEM-1^	CTX-M-15	SHV-11^	ΔOmpK35;OmpK36insGD
SAMN28666824	SAMN28666824		USA	2022	28481/28614	147	ST147	wzi64	NDM-5	OXA-9;TEM-1^	CTX-M-15	SHV-11^	ΔOmpK35;OmpK36insGD
SAMN28666825	SAMN28666825		USA	2022	28481/28614	147	ST147	wzi64	NDM-5	OXA-9;TEM-1^	CTX-M-15	SHV-11^	ΔOmpK35;OmpK36insGD
SAMN28666834	SAMN28666834		USA	2022	28481	147	ST147	wzi64	NDM-5	OXA-9;TEM-1^	CTX-M-15	SHV-11^	ΔOmpK35;OmpK36insGD
SAMN28666844	SAMN28666844		USA	2022	27422	147	ST6873	wzi64	NDM-5	OXA-9;TEM-1^	CTX-M-15	SHV-11^	ΔOmpK35;OmpK36insGD
SAMN28684401	SAMN28684401		USA	2022	27062	147	ST147	wzi64	NDM-5	OXA-9;TEM-1^	CTX-M-15	SHV-11^	ΔOmpK35;OmpK36insGD
SAMN28684404	SAMN28684404		USA	2022	27422	147	ST147	wzi64	NDM-5	OXA-9;TEM-1^	CTX-M-15	SHV-11^	ΔOmpK35;OmpK36insGD
SAMN28684412	SAMN28684412		USA	2022	27422	147	ST6873	wzi64	NDM-5	OXA-9;TEM-1^	CTX-M-15	SHV-11^	ΔOmpK35;OmpK36insGD
SAMN28684413	SAMN28684413		USA	2022	28481	147	ST147	wzi64	NDM-5	OXA-9;TEM-1^	CTX-M-15	SHV-11^	ΔOmpK35;OmpK36insGD
SAMN28684418	SAMN28684418		USA	2022	27422	147	ST6873	wzi64	NDM-5	OXA-9;TEM-1^	CTX-M-15	SHV-11^	ΔOmpK35;OmpK36insGD
SAMN28684435	SAMN28684435		USA	2022	27062	147	ST147	wzi64	NDM-5	OXA-9;TEM-1^	CTX-M-15	SHV-11^	ΔOmpK35;OmpK36insGD
SAMN28686309	SAMN28686309		USA	2022	10000/11351/35980	147	ST147	wzi64	NDM-5	OXA-9;TEM-1^	CTX-M-15	SHV-11^	ΔOmpK35;OmpK36insGD
SAMN28686311	SAMN28686311		USA	2021	27422	147	ST147	wzi64	NDM-5	OXA-9;TEM-1^	CTX-M-15	SHV-11^	ΔOmpK35;OmpK36insGD
SAMN28686314	SAMN28686314		USA	2022	28481/28614	147	ST147	wzi64	NDM-5	OXA-9;TEM-1^	CTX-M-15	SHV-11^	ΔOmpK35;OmpK36insGD
SAMN28686315	SAMN28686315		USA	2022	28481	147	ST147	wzi64	NDM-5	OXA-9;TEM-1^	CTX-M-15	SHV-11^	ΔOmpK35;OmpK36insGD
SAMN28686321	SAMN28686321		USA	2022	27422	147	ST6873	wzi64	NDM-5		CTX-M-15	SHV-11^	ΔOmpK35;OmpK36insGD
SAMN28686322	SAMN28686322		USA	2022	27422	147	ST6873	wzi64	NDM-5		CTX-M-15	SHV-11^	ΔOmpK35;OmpK36insGD
SAMN29044356	SAMN29044356		USA	2022	28481	147	ST147	wzi64	NDM-5	DHA-1*;OXA-10;OXA-9;TEM-1^	CTX-M-15	SHV-11^	ΔOmpK35;OmpK36insGD
SAMN29044357	SAMN29044357		USA	2022	28481	147	ST147		NDM-5	DHA-1*;OXA-9;TEM-1^	CTX-M-15;SHV-12^		ΔOmpK35;OmpK36insGD
SAMN29044358	SAMN29044358		USA	2022	28481/28614	147	ST147	wzi64	NDM-5	OXA-9;TEM-1^	CTX-M-15	SHV-11^	ΔOmpK35;OmpK36insGD
SAMN29044360	SAMN29044360		USA	2022	27422	147	ST147	wzi64	NDM-5	OXA-9;TEM-1^	CTX-M-15	SHV-11^	ΔOmpK35;OmpK36insGD
SAMN29044361	SAMN29044361		USA	2022	27062	147	ST147	wzi64	NDM-5	OXA-9;TEM-1^	CTX-M-15	SHV-11^	ΔOmpK35;OmpK36insGD
SAMN29044362	SAMN29044362		USA	2022	28481	147	ST147	wzi64	NDM-5	OXA-9;TEM-1^	CTX-M-15	SHV-11^	ΔOmpK35;OmpK36insGD
SAMN29044364	SAMN29044364		USA	2022	27062/28542	147	ST147	wzi64	NDM-5	OXA-9;TEM-1^	CTX-M-15	SHV-11^	ΔOmpK35;OmpK36insGD
SAMN29044373	SAMN29044373		USA	2022	11351	147	ST147	wzi64	NDM-5	OXA-9;TEM-1^	CTX-M-15	SHV-11^	ΔOmpK35;OmpK36insGD
SAMN29224581	SAMN29224581		USA	2022	35980	147	ST147	wzi64	NDM-5	OXA-9;TEM-1^	CTX-M-15	SHV-11^	ΔOmpK35;OmpK36insGD
SAMN29719457	SAMN29719457		USA	2022	27422	147	ST6873		NDM-5	OXA-9;TEM-1^	CTX-M-15	SHV-11^	ΔOmpK35;OmpK36insGD
SAMN29719465	SAMN29719465		USA	2022	11351	147	ST147	wzi64	NDM-5	OXA-9;TEM-1^	CTX-M-15	SHV-11^	ΔOmpK35;OmpK36insGD
SAMN29719466	SAMN29719466		USA	2022	28481	147	ST147	wzi64	NDM-5	OXA-9;TEM-1^	CTX-M-15	SHV-11^	ΔOmpK35;OmpK36insGD
SAMN29719469	SAMN29719469		USA	2022	28481	147	ST147	wzi64	NDM-5	OXA-9;TEM-1^	CTX-M-15	SHV-11^	ΔOmpK35;OmpK36insGD
SAMN29879288	SAMN29879288		USA	2022	10000/11351/35980	147	ST147	wzi64	NDM-5	TEM-1^	CTX-M-15	SHV-11^	ΔOmpK35
SAMN29879293	SAMN29879293		USA	2022	28481/28614	147	ST147	wzi64	NDM-5	OXA-9;TEM-1^	CTX-M-15	SHV-11^	ΔOmpK35;OmpK36insGD
SAMN30429941	SAMN30429941		USA	2022	27062	147	ST147	wzi64	NDM-5	OXA-9;TEM-1^	CTX-M-15	SHV-11^	ΔOmpK35;OmpK36insGD
SAMN30429942	SAMN30429942		USA	2022	27422	147	ST147	wzi64	NDM-5	OXA-9;TEM-1^	CTX-M-15	SHV-11^	ΔOmpK35;OmpK36insGD
SAMN30429944	SAMN30429944		USA	2022	10000/11351/35980	147	ST147	wzi64	NDM-5	OXA-9;TEM-1^		SHV-11^	ΔOmpK35;OmpK36insGD
SAMN30429945	SAMN30429945		USA	2022	27422	147	ST6873	wzi64	NDM-5	OXA-9;TEM-1^	CTX-M-15	SHV-11^	ΔOmpK35;OmpK36insGD
SAMN30429946	SAMN30429946		USA	2022	28481	147	ST147	wzi64	NDM-5	DHA-1*;OXA-10;OXA-9;TEM-1^	CTX-M-15	SHV-11^	ΔOmpK35;OmpK36insGD
SAMN30429947	SAMN30429947		USA	2022	27062	147	ST147	wzi64	NDM-5	OXA-9;TEM-1^	CTX-M-15	SHV-11^	ΔOmpK35;OmpK36insGD
SAMN30429948	SAMN30429948		USA	2022	27422	147	ST147	wzi64	NDM-5	OXA-9;TEM-1^	CTX-M-15	SHV-11^	ΔOmpK35;OmpK36insGD
SAMN30429949	SAMN30429949		USA	2022	27059	147	ST147	wzi64	NDM-5	OXA-9;TEM-1^	CTX-M-15	SHV-11^	ΔOmpK35
SAMN30627089	SAMN30627089		USA	2022	27422	147	ST6873	wzi64	NDM-5	OXA-9;TEM-1^	CTX-M-15	SHV-11^	ΔOmpK35
SAMN30863449	SAMN30863449		USA	2022	27422	147	ST147	wzi64	NDM-5	OXA-9;TEM-1^	CTX-M-15	SHV-11^	ΔOmpK35;OmpK36insGD
SAMN30863451	SAMN30863451		USA	2022	10000/11351/35980	147	ST147	wzi64	NDM-5	OXA-9	CTX-M-15	SHV-11^	ΔOmpK35;OmpK36insGD
SAMN30863452	SAMN30863452		USA	2022	28481	147	ST147	wzi64	NDM-5	OXA-9;TEM-1^	CTX-M-15	SHV-11^	ΔOmpK35
SAMN30863455	SAMN30863455		USA	2022	28481/28614	147	ST147	wzi64	NDM-5	OXA-9;TEM-1^	CTX-M-15	SHV-11^	ΔOmpK35;OmpK36insGD
SAMN30965856	SAMN30965856		USA	2022	27422	147	ST6873	wzi64	NDM-5	OXA-9;TEM-1^	CTX-M-15	SHV-11^	ΔOmpK35;OmpK36insGD
SAMN30965857	SAMN30965857		USA	2022	27062	147	ST147	wzi64	NDM-5	OXA-9;TEM-1^	CTX-M-15	SHV-11^	ΔOmpK35;OmpK36insGD
SAMN30965859	SAMN30965859		USA	2022	27422	147	ST6873	wzi64	NDM-5	OXA-9;TEM-1^	CTX-M-15	SHV-11^	ΔOmpK35;OmpK36insGD
SAMN30965860	SAMN30965860		USA	2022	10000/11351/35980	147	ST147	wzi64	NDM-5	OXA-9;TEM-1^	CTX-M-15	SHV-11^	ΔOmpK35;OmpK36insGD
SAMN30965862	SAMN30965862		USA	2022	27062	147	ST147	wzi64	NDM-5		CTX-M-15	SHV-11^	ΔOmpK35;OmpK36insGD
SAMN30965864	SAMN30965864		USA	2022	27062	147	ST147	wzi64	NDM-5	OXA-9;TEM-1^	CTX-M-15	SHV-11^	ΔOmpK35;OmpK36insGD
SAMN30965866	SAMN30965866		USA	2022	27422	147	ST147	wzi64	NDM-5	OXA-9;TEM-1^	CTX-M-15	SHV-11^	ΔOmpK35;OmpK36insGD
SAMN30965870	SAMN30965870		USA	2022	28481	147	ST147	wzi64	NDM-5	OXA-9;TEM-1^	CTX-M-15	SHV-11^	ΔOmpK35;OmpK36insGD
SAMN30965871	SAMN30965871		USA	2022	28481	147	ST147	wzi64	NDM-5	OXA-9;TEM-1^	CTX-M-15	SHV-11^	ΔOmpK35;OmpK36insGD
SAMN31261058	SAMN31261058		USA	2022	28481	147	ST147	wzi64	NDM-5	OXA-9;TEM-1^	CTX-M-15	SHV-11^	ΔOmpK35;OmpK36insGD
SAMN31434547	SAMN31434547		USA	2022	27062	147	ST147	wzi64	NDM-5	OXA-9;TEM-1^	CTX-M-15	SHV-11^	ΔOmpK35;OmpK36insGD
SAMN31434549	SAMN31434549		USA	2022	28481	147	ST147	wzi64	NDM-5	OXA-9;TEM-1^	CTX-M-15	SHV-11^	ΔOmpK35;OmpK36insGD
SAMN31434550	SAMN31434550		USA	2022	28481/28614	147	ST147	wzi64	NDM-5	OXA-9;TEM-1^	CTX-M-15	SHV-11^	ΔOmpK35;OmpK36insGD
SAMN31650672	SAMN31650672		USA	2022	27422	147	ST6873	wzi64	NDM-5	OXA-9;TEM-1^	CTX-M-15	SHV-11^	ΔOmpK35;OmpK36insGD
SAMN31650674	SAMN31650674		USA	2022	28481/28614	147	ST147	wzi64	NDM-5	OXA-9;TEM-1^	CTX-M-15	SHV-11^	ΔOmpK35;OmpK36insGD
SAMN31650675	SAMN31650675		USA	2022	28481/28614	147	ST147	wzi64	NDM-5	OXA-9;TEM-1^	CTX-M-15	SHV-11^	ΔOmpK35;OmpK36insGD
SAMN31650676	SAMN31650676		USA	2022	27062	147	ST147	wzi64	NDM-5	OXA-9;TEM-1^	CTX-M-15	SHV-11^	ΔOmpK35;OmpK36insGD
SAMN31650677	SAMN31650677		USA	2022	27062	147	ST147	wzi64	NDM-5	OXA-9;TEM-1^	CTX-M-15	SHV-11^	ΔOmpK35;OmpK36insGD
SAMN31650678	SAMN31650678		USA	2022	28481/28614	147	ST147	wzi64	NDM-5	OXA-9;TEM-1^	CTX-M-15	SHV-11^	ΔOmpK35;OmpK36insGD
SAMN31650687	SAMN31650687		USA	2022	27422	147	ST6873	wzi64	NDM-5	OXA-9;TEM-1^	CTX-M-15	SHV-11^	ΔOmpK35;OmpK36insGD
SAMN31650688	SAMN31650688		USA	2022	28481	147	ST147	wzi64	NDM-5	OXA-9;TEM-1^	CTX-M-15	SHV-11^	ΔOmpK35;OmpK36insGD
SAMN31650689	SAMN31650689		USA	2022	27422	147	ST6873	wzi64	NDM-5	OXA-9;TEM-1^	CTX-M-15	SHV-11^	ΔOmpK35;OmpK36insGD
SAMN31650691	SAMN31650691		USA	2022	27062	147	ST147	wzi64	NDM-5	OXA-9;TEM-1^	CTX-M-15	SHV-11^	ΔOmpK35;OmpK36insGD
SAMN31650692	SAMN31650692		USA	2022	27422	147	ST6873	wzi64	NDM-5	OXA-9;TEM-1^	CTX-M-15	SHV-11^	ΔOmpK35;OmpK36insGD
SAMN31650693	SAMN31650693		USA	2022	28481/28614	147	ST147	wzi64	NDM-5	OXA-9;TEM-1^	CTX-M-15	SHV-11^	ΔOmpK35;OmpK36insGD
SAMN31650696	SAMN31650696		USA	2022	11351/27062	147	ST147	wzi64	NDM-5	OXA-9;TEM-1^	CTX-M-15	SHV-11^	ΔOmpK35;OmpK36insGD
SAMN31650697	SAMN31650697		USA	2022	27062	147	ST147	wzi64	NDM-5	OXA-9;TEM-1^	CTX-M-15	SHV-11^	ΔOmpK35;OmpK36insGD
SAMN31650699	SAMN31650699		USA	2022	28481	147	ST147	wzi64	NDM-5	OXA-9;TEM-1^	CTX-M-15	SHV-11^	ΔOmpK35;OmpK36insGD
SAMN31650700	SAMN31650700		USA	2022	28481/28614	147	ST147		NDM-5	OXA-9;TEM-1^	CTX-M-15	SHV-11^	ΔOmpK35;OmpK36insGD
SAMN31650702	SAMN31650702		USA	2022	27062	147	ST147	wzi64	NDM-5	OXA-9;TEM-1^	CTX-M-15	SHV-11^	ΔOmpK35;OmpK36insGD
SAMN31650703	SAMN31650703		USA	2022	28481	147	ST147	wzi64	NDM-5	OXA-9;TEM-1^		SHV-11^	ΔOmpK35;OmpK36insGD
SAMN31650706	SAMN31650706		USA	2022	27422	147	ST6873		NDM-5	OXA-9;TEM-1^	CTX-M-15	SHV-11^	ΔOmpK35;OmpK36insGD
SAMN31650709	SAMN31650709		USA	2022	28481/28614	147	ST147	wzi64	NDM-5	OXA-9;TEM-1^	CTX-M-15	SHV-11^	ΔOmpK35;OmpK36insGD
SAMN31650711	SAMN31650711		USA	2022	27062	147	ST147	wzi64	NDM-5	OXA-9;TEM-1^	CTX-M-15	SHV-11^	ΔOmpK35;OmpK36insGD
SAMN31650724	SAMN31650724		USA	2022	27062	147	ST147	wzi64	NDM-5		CTX-M-15	SHV-11^	ΔOmpK35;OmpK36insGD
SAMN31779622	SAMN31779622		USA	2022	27062	147	ST147	wzi64	NDM-5		CTX-M-15	SHV-11^	ΔOmpK35;OmpK36insGD
SAMN31779624	SAMN31779624		USA	2022	28481	147	ST147	wzi64	NDM-5	OXA-9;TEM-1^	CTX-M-15	SHV-11^	ΔOmpK35;OmpK36insGD
SAMN31779625	SAMN31779625		USA	2022	27422	147	ST147-1LV	wzi64	NDM-5	TEM-1^	CTX-M-15	SHV-11^	ΔOmpK35;OmpK36insGD
SAMN31779631	SAMN31779631		USA	2022	27062	147	ST147	wzi64	NDM-5		CTX-M-15	SHV-11^	ΔOmpK35;OmpK36insGD
SAMN31779632	SAMN31779632		USA	2022	27062	147	ST147	wzi64	NDM-5	OXA-9;TEM-1^	CTX-M-15	SHV-11^	ΔOmpK35;OmpK36insGD
SAMN31779633	SAMN31779633		USA	2022	11351	147	ST147	wzi64	NDM-5	OXA-9;TEM-1^	CTX-M-15	SHV-11^	ΔOmpK35
SAMN31779635	SAMN31779635		USA	2022	28481	147	ST147	wzi64	NDM-5	OXA-9;TEM-1^	CTX-M-15	SHV-11^	ΔOmpK35;OmpK36insGD
SAMN31779637	SAMN31779637		USA	2022	27422	147	ST6873	wzi64	NDM-5	OXA-9;TEM-1^	CTX-M-15	SHV-11^	ΔOmpK35;OmpK36insGD
SAMN31779639	SAMN31779639		USA	2022	10000/11351/35980	147	ST147	wzi64	NDM-5	TEM-1^	CTX-M-15	SHV-11^	ΔOmpK35
SAMN32083145	SAMN32083145		USA	2022	28481	147	ST147	wzi64	NDM-5	OXA-9;TEM-1^	CTX-M-15	SHV-11^	ΔOmpK35;OmpK36insGD
SAMN32083149	SAMN32083149		USA	2022	28481	147	ST147	wzi64	NDM-5	OXA-9	CTX-M-15	SHV-11^	ΔOmpK35;OmpK36insGD
SAMN32083150	SAMN32083150		USA	2022	27422	147	ST147	wzi64	NDM-5	OXA-9;TEM-1^	CTX-M-15	SHV-11^	ΔOmpK35;OmpK36insGD
SAMN32083151	SAMN32083151		USA	2022	27422	147	ST6873	wzi64	NDM-5	OXA-9;TEM-1^	CTX-M-15	SHV-11^	ΔOmpK35
SAMN32083152	SAMN32083152		USA	2022	27062	147	ST147	wzi64	NDM-5	OXA-9;TEM-1^	CTX-M-15	SHV-11^	ΔOmpK35;OmpK36insGD
SAMN32083155	SAMN32083155		USA	2022	27062	147	ST147	wzi64	NDM-5		CTX-M-15	SHV-11^	ΔOmpK35;OmpK36insGD
SAMN32083158	SAMN32083158		USA	2022	27062	147	ST147	wzi64	NDM-5		CTX-M-15	SHV-11^	ΔOmpK35;OmpK36insGD
SAMN32083159	SAMN32083159		USA	2022	27422	147	ST147	wzi64	NDM-5	OXA-9;TEM-1^		SHV-11^	ΔOmpK35;OmpK36insGD
SAMN32083161	SAMN32083161		USA	2022	28481	147	ST147		NDM-5	OXA-9;TEM-1^	CTX-M-15	SHV-11^	ΔOmpK35;OmpK36insGD
SAMN32470417	SAMN32470417		USA	2022	27422	147	ST6873	wzi64	NDM-5	OXA-9;TEM-1^	CTX-M-15	SHV-11^	ΔOmpK35
SAMN33044205	SAMN33044205		USA	2022	27422	147	ST6873	wzi64	NDM-5		CTX-M-15	SHV-11^	ΔOmpK35;OmpK36insGD
SAMN33044218	SAMN33044218		USA	2022	28481	147	ST147	wzi64	NDM-5	OXA-9;TEM-1^	CTX-M-15	SHV-11^	ΔOmpK35;OmpK36insGD
SAMN33044221	SAMN33044221		USA	2022	27062	147	ST147	wzi64	NDM-5	OXA-9;TEM-1^	CTX-M-15	SHV-11^	ΔOmpK35;OmpK36insGD
SAMN33044222	SAMN33044222		USA	2022	27062	147	ST147	wzi64	NDM-5	OXA-9;TEM-1^	CTX-M-15	SHV-11^	ΔOmpK35;OmpK36insGD
SAMN33288254	SAMN33288254		USA	2023	28481/28614	147	ST147	wzi64	NDM-5	OXA-9;TEM-1^	CTX-M-15	SHV-11^	ΔOmpK35;OmpK36insGD
SAMN33705848	SAMN33705848		USA	2023	27062	147	ST147	wzi64	NDM-5		CTX-M-15	SHV-11^	ΔOmpK35;OmpK36insGD
SAMN33988387	SAMN33988387		USA	2023	28481	147	ST147	wzi64	NDM-5	OXA-9;TEM-1^	CTX-M-15	SHV-11^	ΔOmpK35;OmpK36insGD
SAMN35113009	SAMN35113009		USA	2023	28481/28614	147	ST147	wzi64	NDM-5	OXA-9;TEM-1^	CTX-M-15	SHV-11^	ΔOmpK35
SAMN36672521	SAMN36672521	Florida	USA	2023	11351	147	ST147	wzi64	NDM-5	OXA-1;OXA-9;TEM-1^	CTX-M-15	SHV-11^	ΔOmpK35;OmpK36insGD
SAMN37704657	SAMN37704657		USA	2023	11351	147	ST147	wzi64	NDM-5	OXA-1;TEM-1^	CTX-M-15	SHV-11^	ΔOmpK35;OmpK36insGD
SAMN33796280	SAMN33796280		USA	2023	35980	147	ST147	wzi104	NDM-5;OXA-181	OXA-1;OXA-9;TEM-1^	CTX-M-15	SHV-11^	ΔOmpK35;OmpK36insGD
SAMN34078861	SAMN34078861		USA	2023	35980	147	ST147	wzi104	NDM-5;OXA-181	OXA-1;OXA-9;TEM-1^	CTX-M-15	SHV-11^	ΔOmpK35;OmpK36insGD
SAMN34078870	SAMN34078870		USA	2023	35980	147	ST147	wzi104	NDM-5;OXA-181	OXA-1;OXA-9;TEM-1^	CTX-M-15	SHV-11^	ΔOmpK35;OmpK36insGD
SAMN36673182	SAMN36673182		USA	2023	35980	147	ST147	wzi104	NDM-5;OXA-181	OXA-1;OXA-9;TEM-1^	CTX-M-15	SHV-11^	ΔOmpK35;OmpK36insGD
SAMN36983810	SAMN36983810		USA	2023	35980	147	ST147	wzi104	NDM-5;OXA-181	OXA-9;TEM-1^	CTX-M-15	SHV-11^	ΔOmpK35;OmpK36insGD
SAMEA7758550	SAMEA7758550		Netherlands		17941	147	ST147	wzi64	NDM-5;OXA-48	OXA-9	CTX-M-14^;CTX-M-15	SHV-11^	ΔOmpK35;OmpK36insGD
SAMEA7758609	SAMEA7758609		Netherlands		17941	147	ST147	wzi64	NDM-5;OXA-48	OXA-9;TEM-1^	CTX-M-14^;CTX-M-15	SHV-11^	ΔOmpK35;OmpK36insGD
SAMEA7758611	SAMEA7758611		Netherlands		17941	147	ST147	wzi64	NDM-5;OXA-48		CTX-M-14^;CTX-M-15	SHV-11^	ΔOmpK35;OmpK36insGD
SAMEA7758615	SAMEA7758615		Netherlands		17941	147	ST147	wzi64	NDM-5;OXA-48		CTX-M-14^;CTX-M-15	SHV-11^	ΔOmpK35;OmpK36insGD
SAMN22234456	SAMN22234456		USA	2021	10000/11351/35980	147	ST147	wzi64	NDM-5;OXA-48	OXA-9;TEM-1	CTX-M-15	SHV-11^	ΔOmpK35;OmpK36insGD
SAMN32518859	SAMN32518859	Alexandria	Egypt	2020	11351	147	ST147	wzi64	NDM-5;OXA-48	TEM-1	CTX-M-14^;CTX-M-15	SHV-11^	ΔOmpK35;OmpK36insGD
SAMN32518860	SAMN32518860	Alexandria	Egypt	2020	11351	147	ST147	wzi64	NDM-5;OXA-48	OXA-9;TEM-150*	CTX-M-14^	SHV-11^	ΔOmpK35;OmpK36insGD
SAMN32518861	SAMN32518861	Alexandria	Egypt	2020	11351	147	ST147	wzi64	NDM-5;OXA-48	TEM-1^	CTX-M-14^;CTX-M-15	SHV-11^	ΔOmpK35;OmpK36insGD
SAMN16842978	SAMN16842978		USA	2019	27588	147	ST4843	wzi64	NDM-6	OXA-1;OXA-9;TEM-1^	CTX-M-15	SHV-11^	ΔOmpK35;OmpK36insGD
SAMN32372389	SAMN32372389		USA	2022	27607	147	ST4843	wzi64	NDM-6	OXA-1;OXA-9;TEM-1^	CTX-M-15	SHV-11^	ΔOmpK35;OmpK36insGD
SAMN33323094	SAMN33323094		USA	2023	27607	147	ST4843	wzi64	NDM-6	OXA-1;OXA-9;TEM-1^	CTX-M-15	SHV-11^	ΔOmpK35;OmpK36insGD
SAMN33841101	SAMN33841101		USA	2023	27607	147	ST4843	wzi64	NDM-6	OXA-1;OXA-9;TEM-1^	CTX-M-15	SHV-11^	ΔOmpK35;OmpK36insGD
SAMN34567832	SAMN34567832		USA	2023	27607	147	ST4843	wzi64	NDM-6	OXA-1;OXA-9;TEM-1^	CTX-M-15	SHV-11^	ΔOmpK35;OmpK36insGD
SAMN36458812	SAMN36458812		USA	2023	27607	147	ST4843	wzi64	NDM-6	OXA-1;OXA-9;TEM-1^	CTX-M-15	SHV-11^	ΔOmpK35;OmpK36insGD
SAMN16386433	SAMN16386433	Pisa	Italy	2020	23466	147	ST147	wzi64	NDM-9	OXA-1;OXA-9;TEM-1^	CTX-M-15	SHV-11^	ΔOmpK35
SAMN16386434	SAMN16386434	Pisa	Italy	2020	23467	147	ST147	wzi64	NDM-9	OXA-1;OXA-9;TEM-1^	CTX-M-15	SHV-11^	ΔOmpK35
SAMEA111436008	SAMEA111436008		Norway	2021	17000	147	ST147	wzi64	OXA-232			SHV-11^	ΔOmpK35
SAMN24297172	SAMN24297172		United Kingdom	2016	20764	147	ST147	wzi64	OXA-48	TEM-1^	CTX-M-14^	SHV-11^	ΔOmpK35;OmpK36insGD
SAMEA3649809	SAMEA3649809		Denmark	2014	1609	147	ST147	wzi64		OXA-1;OXA-9;TEM-1^	CTX-M-15	SHV-11^	ΔOmpK35
SAMEA5818240	SAMEA5818240	Jodhpur; Rajasthan	India	2017	18922	147	ST147	wzi64		OXA-9;TEM-1^		SHV-11^	ΔOmpK35
SAMN13042054	SAMN13042054		Oman	2015	14510/14526/14579	147	ST147	wzi64		OXA-9;TEM-1^		SHV-11^	ΔOmpK35
SAMN13042065	SAMN13042065		Oman	2015	14534	147	ST147	wzi64		OXA-1;OXA-9;TEM-1^		SHV-11^	ΔOmpK35
SAMN13042067	SAMN13042067		Oman	2015	14513	147	ST147	wzi64		OXA-1;OXA-9;TEM-1^		SHV-11^	ΔOmpK35
SAMN13042146	SAMN13042146		Oman	2015	14571	147	ST147	wzi64		OXA-9;TEM-1^		SHV-11^	ΔOmpK35
SAMN13042152	SAMN13042152		Oman	2015	14575	147	ST147	wzi64		OXA-9;TEM-1^		SHV-11^	ΔOmpK35
SAMN18913827	SAMN18913827		Germany	2017	9261	147	ST147	wzi64		OXA-9;TEM-1^		SHV-11^	ΔOmpK35
SAMN18913828	SAMN18913828				9263	147	ST147	wzi64		OXA-9;TEM-1^	CTX-M-15	SHV-11^	ΔOmpK35
SAMN18913833	SAMN18913833				33759/668/9219	147	ST147	wzi64				SHV-11^	ΔOmpK35
SAMN18913834	SAMN18913834				33759/668/9219	147	ST147	wzi64				SHV-11^	ΔOmpK35
SAMN18913836	SAMN18913836				33759/668/9219	147	ST147	wzi64				SHV-11^	ΔOmpK35
SAMN18913843	SAMN18913843	Siena	Italy	2019	7314/9236/9250/9251/9253/9256/9262	147	ST147	wzi64			CTX-M-15	SHV-11^	ΔOmpK35
SAMN18913851	SAMN18913851	Siena	Italy	2019	7314/9236/9250/9251/9253/9256/9262	147	ST147	wzi64			CTX-M-15	SHV-11^	ΔOmpK35
SAMN18913935	SAMN18913935	Siena	Italy	2019	6683/9245/9248/9258	147	ST147	wzi64		OXA-9;TEM-1^	CTX-M-15	SHV-11^	ΔOmpK35
SAMN20218086	SAMN20218086		Italy		27306/27307/27308	147	ST147	wzi64		OXA-9;TEM-1^	CTX-M-15	SHV-11^	ΔOmpK35;OmpK36_C25T
SAMN20218087	SAMN20218087		Italy		27307	147	ST147	wzi64		OXA-9;TEM-1^	CTX-M-15	SHV-11^	ΔOmpK35;OmpK36_C25T
SAMN20218088	SAMN20218088		Italy		27308	147	ST147	wzi64		OXA-9;TEM-1^	CTX-M-15	SHV-11^	ΔOmpK35;OmpK36_C25T
SAMN25722317	SAMN25722317	Nairobi	Kenya	2019	29694	147	ST147	wzi64		DHA-1;TEM-1^	CTX-M-15	SHV-11^	ΔOmpK35
SAMN26417553	SAMN26417553		USA	2021	27607	147	ST4843	wzi64		TEM-1^	CTX-M-15	SHV-11^	ΔOmpK35;OmpK36insGD
^: inexact nucleotide but exact amino acid match *: inexact nucleotide and inexact amino acid match Δ: truncation

## Sheet: Appendix 1 Table 4
Appendix 1 Table 4: Antimicrobial susceptibility of 30 clinical isolates of NDM-14-producing Klebsiella pneumoniae from the Insular University Hospital of Gran Canaria, Spain, forming the 2023 outbreak.
Case under outbreak investigation	Isolate	Biosample ID	MIC (mg/L)a
			PT (R>8)	CZA (R>8)	FEP (R>4)	FT (R>4)	FZ (R>4)	FN (R>4)	ATM (R>4)	AA (R>4)	AN (R>4)	FDC (R>2)	IMI (R>4)	IMR (R>2)	MEM (R>8)	MV (R>8)	TOB (R>2)	AK (R>8)	COL (R>2)
1	I238	SAMN46484890	>32	>16	>256	8	2	4	>64	0.125	1	2	>8	>8	>16	>16	>4	>32	≤0.5
2	I243	SAMN46484891	>32	>16	>256	8	2	4	>64	0.125	2	2	>8	>8	>16	>16	>4	16	≤0.5
3	I253	SAMN46484892	>32	>16	>256	8	16	>32	>64	0.125	2	2	>8	>8	>16	>16	>4	>32	≤0.5
4	I295	SAMN46484893	>32	>16	>256	8	2	4	>64	0.125	2	2	>8	>8	>16	>16	>4	>32	≤0.5
5	I306	SAMN46484894	>32	>16	>256	8	2	4	>64	0.125	1	2	>8	>8	>16	>16	>4	>32	≤0.5
6	I308	SAMN46484895	>32	>16	>256	8	2	4	>64	0.125	2	2	>8	>8	>16	>16	>4	>32	≤0.5
7	I313	SAMN46484896	>32	>16	>256	8	2	4	>64	0.125	2	2	>8	>8	>16	>16	>4	>32	≤0.5
8	I328	SAMN46484897	>32	>16	>256	8	2	4	>64	0.125	1	2	>8	>8	>16	>16	>4	16	≤0.5
9	I332	SAMN46484898	>32	>16	256	4	2	4	>64	0.125	1	2	>8	>8	>16	>16	>4	16	≤0.5
10	I342	SAMN46484899	>32	>16	256	8	2	4	>64	0.125	1	2	>8	>8	>16	>16	>4	>32	≤0.5
11	I354	SAMN46484900	>32	>16	>256	8	1	4	>64	0.125	1	2	>8	>8	>16	>16	>4	>32	≤0.5
12	I368	SAMN46484901	>32	>16	>256	8	2	4	>64	0.125	2	2	>8	>8	>16	>16	>4	>32	≤0.5
13	I371	SAMN46484902	>32	>16	>256	8	2	4	>64	0.125	2	2	>8	>8	>16	>16	>4	>32	≤0.5
14	I374	SAMN46484903	>32	>16	>256	4	2	4	>64	0.125	2	1	>8	>8	>16	>16	>4	>32	≤0.5
15	I375	SAMN46484904	>32	>16	>256	8	2	4	>64	0.125	1	2	>8	>8	>16	>16	>4	>32	≤0.5
16	I377	SAMN46484905	>32	>16	>256	16	2	4	>64	0.125	2	2	>8	>8	>16	>16	>4	>32	≤0.5
17	I378	SAMN46484906	>32	>16	>256	8	2	4	>64	0.125	2	2	>8	>8	>16	>16	>4	>32	≤0.5
18	I379	SAMN46484907	>32	>16	>256	8	2	4	>64	0.125	2	2	>8	>8	>16	>16	>4	>32	≤0.5
19	I381	SAMN46484908	>32	>16	>256	8	2	4	>64	0.125	2	2	>8	>8	>16	>16	>4	>32	16
20	I387	SAMN46484909	>32	>16	256	8	1	4	>64	0.125	2	2	>8	>8	>16	>16	>4	>32	≤0.5
21	I394	SAMN46484910	>32	>16	256	8	2	4	>64	0.125	2	1	>8	>8	>16	>16	>4	16	≤0.5
22	I395	SAMN46484911	>32	>16	256	8	2	4	>64	0.125	2	2	>8	>8	>16	>16	>4	>32	≤0.5
23	I398	SAMN46484912	>32	>16	256	32	2	4	>64	0.125	2	4	>8	>8	>16	>16	>4	16	≤0.5
24	I399	SAMN46484913	>32	>16	>256	16	2	2	>64	0.25	2	1	>8	>8	>16	>16	>4	>32	≤0.5
25	I413	SAMN46484914	>32	>16	256	8	1	4	>64	0.125	2	2	>8	>8	>16	>16	>4	>32	≤0.5
26	I429	SAMN46484915	>32	>16	>256	4	2	4	>64	0.25	2	1	>8	>8	>16	>16	>4	>32	≤0.5
27	I431	SAMN46484916	>32	>16	256	8	1	4	>64	0.125	2	1	>8	>8	>16	>16	>4	>32	≤0.5
28	I433	SAMN46484917	>32	>16	>256	8	1	4	>64	0.125	2	2	>8	>8	>16	>16	>4	>32	≤0.5
29	I436	SAMN46484918	>32	>16	>256	32	2	4	>64	0.125	2	2	>8	>8	>16	>16	>4	16	≤0.5
30	I440	SAMN46484919	>32	>16	256	8	2	4	>64	0.125	2	2	>8	>8	>16	>16	>4	>32	≤0.5
PT: piperacillin/tazobactam; CZA: ceftazidime/avibactam; FEP: cefepime; FT: cefepime/taniborbactam; FZ: cefepime/zidebactam; FN: cefepime/nacubactam; ATM: aztreonam; AA: aztreonam/avibactam; AN: aztreonam/nacubactam; FDC: cefiderocol; IMI: imipenem; IMR: imipenem/relebactam; MEM: meropenem; MV: meropenem/vaborbactam; TOB: tobramycin; AK: amikacin; COL: colistin. a EUCAST breakpoints indicated (v.…

## Sheet: Appendix 1 Table 5
Appendix 1 Table 5: Susceptibility testing of Escherichia coli transformants (TG1 and HB4) expressing NDM-1 or NDM-14.
Strain	MIC (mg/L)a
	PT (R>8)	CZA (R>8)	FEP (R>4)	FT (R>4)	FZ (R>4)	FN (R>4)	ATM (R>4)	AA (R>4)	AN (R>4)	FDC (R>2)	IMI (R>4)	IMR (R>2)	MEM (R>8)	MV (R>8)
E. coli TG1	≤4	≤0.25	≤0.25	≤0.06	≤0.03	≤0.03	≤0.06	≤0.06	≤0.03	≤0.06	≤1	0.125	≤0.125	≤0.06
E. coli TG1 + NDM-1	>32	>16	64	4	0.125	2	≤0.06	≤0.06	≤0.03	2	>8	>8	>16	16
E. coli TG1 + NDM-14	>32	>16	128	4	0.125	2	≤0.06	≤0.06	≤0.03	2	>8	>8	16	16
E. coli HB4	≤4	≤0.25	0.5	0.5	0.125	0.25	0.125	≤0.06	0.125	≤0.06	≤1	0.125	≤0.125	≤0.06
E. coli HB4 + NDM-1	>32	>16	>256	64	0.125	1	0.125	≤0.06	0.125	4	>8	>8	>16	>16
E. coli HB4 + NDM-14	>32	>16	>256	64	0.125	1	0.125	≤0.06	0.125	4	>8	>8	>16	>16
PT: piperacillin/tazobactam; CZA: ceftazidime/avibactam; FEP: cefepime; FT: cefepime/taniborbactam; FZ: cefepime/zidebactam; FN: cefepime/nacubactam; ATM: aztreonam; AA: aztreonam/avibactam; AN: aztreonam/nacubactam; FDC: cefiderocol; IMI: imipenem; IMR: imipenem/relebactam; MEM: meropenem; MV: meropenem/vaborbactam. a EUCAST breakpoints indicated (v. 15.0). Clinical breakpoints for not yet appro…
